# Supplementary material for: Low Herbivory among Targeted Reforestation Sites in the Andean Highlands of Southern Ecuador
Source: PLoS One. 2016 Mar 10;11(3):e0151277. doi: 10.1371/journal.pone.0151277 (PMC4786223; doi:10.1371/journal.pone.0151277)
Supplement: S3 Table — (CSV) [file pone.0151277.s003.csv]

Researcher:	Marc-Oliver Adams
Location:	Reserva Biol�gica San Francisco and adjacent habitat, Provincia de Zamora Chinchipe, Ecuador
Time:	Between October 2010 and May 2011
Elevation:	~ 2,000 m asl
Tree species:	Cedrela montana, Heliocarpus americanus, and Tabebuia chrysantha
Habitat	Natural rainforest and planted treelets on disturbed habitat.
Variable	Discription
survey.nr.	Survey number. Treelets were visited five times during the study with approximately six weeks between surveys
habitat	The habitat in which the sample treelets were located: natural rain forest (forest), recently abandoned cattle pasture (pasture), successional bracken/shrub vegetation (shrub), and a comercial P. Patula plantation (pine)
tree.sp.	Species of the respective sample treelet: C. montana, H. americanus, and T. chrysantha. C. montana was not available on Shrub sites, necessitating subsetting of data for analysis
tree.id	Unique identifier for each sample treelet. Identifiers are a concactination of habitat, tree species and the reference number of the treelet in question
leaf.id	Unique identifier for each recorded leaf. Identifiers are a concactination of habitat, tree species, tree number, and leaf number in question. Since leafs were not individually marked, identical leaf numbers do not imply that the same leaf was measured during consecutive surveys.
dmg.type	Damage type of teh respective leaf. Leafs were categories as having suffered 'general' damage (insect herbivores other than ant, excluding purely mechanical damage) and 'ant' damage (characterized by the typical semi-circular incisions of leafcutter ants)
remaining	Remaining surface area of the leaf in question, measured in cm�
length	Length of the leaf in question, measured in cm
width	Width of the leaf in question, measured in cm
original	Estimate of the original, undamaged surface area of the leaf in question, measured in cm�. The estimate is based on manual completion of the leaf's outer edge
dmg.cm	Estimated insect herbivore damage of the leaf in question, measured in cm�. The estimate is based on the subtraction of 'remaining' and 'original' leaf area.
dmg.prec	Estimated insect herbivore damage of the leaf in question, measured in percent [%]. The estimate is based on the subtraction of 'remaining' and 'original' leaf area.
health	Apparent health status of the treelet at the time of survey. Health was determined on a three-level, categorical scale based on visual appraisal (coloration, whilting, etc.)
total.vol	Estimated total foliar volume of the treelet at the time of survey, measured in cm�. The number of leafs was counted at each survey and multiplied with the average size of leafs recorded during the respective survey.
height	Height of treelet, measured in cm as the distance from ground to highest branch
dist.5	Mean distance between the treelet in question and the five closest neigboring sample trees, measured in m based on gps coordinates
survey.nr.	habitat	tree.sp.	tree.id	leaf.id	dmg.type	remaining	length	width	original	dmg.cm	dmg.prec	health	total.vol	height	dist.5
1	forest	c. montana	forest_cm01	1_forest_cm01.4	general	65.29	16.41	6.13	82.49	17.19	0.21	intermediate	7410.18	227	40.52
1	forest	c. montana	forest_cm01	1_forest_cm01.11	general	87.94	17.55	6.24	88.42	0.48	0.01	intermediate	7410.18	227	40.52
1	forest	c. montana	forest_cm01	1_forest_cm01.8	general	85.75	17.31	6.68	87.37	1.62	0.02	intermediate	7410.18	227	40.52
1	forest	c. montana	forest_cm01	1_forest_cm01.9	general	66.24	14.42	5.70	66.41	0.17	0.00	intermediate	7410.18	227	40.52
1	forest	c. montana	forest_cm01	1_forest_cm01.6	general	98.37	18.23	6.93	99.32	0.95	0.01	intermediate	7410.18	227	40.52
1	forest	c. montana	forest_cm01	1_forest_cm01.10	general	75.33	16.72	5.75	77.19	1.86	0.02	intermediate	7410.18	227	40.52
1	forest	c. montana	forest_cm01	1_forest_cm01.7	general	52.43	16.15	5.65	66.24	13.81	0.21	intermediate	7410.18	227	40.52
1	forest	c. montana	forest_cm01	1_forest_cm01.5	general	60.83	16.44	5.21	64.11	3.28	0.05	intermediate	7410.18	227	40.52
1	forest	c. montana	forest_cm01	1_forest_cm01.13	general	91.21	18.66	7.31	93.34	2.14	0.02	intermediate	7410.18	227	40.52
1	forest	c. montana	forest_cm01	1_forest_cm01.15	general	41.42	14.18	5.61	55.13	13.72	0.25	intermediate	7410.18	227	40.52
1	forest	c. montana	forest_cm02	1_forest_cm02.3	general	28.97	10.29	4.13	28.97	0.00	0.00	good	1686.38	110	4.66
1	forest	c. montana	forest_cm02	1_forest_cm02.2	general	21.70	8.10	3.97	21.70	0.00	0.00	good	1686.38	110	4.66
1	forest	c. montana	forest_cm02	1_forest_cm02.6	general	14.47	6.68	3.27	14.47	0.00	0.00	good	1686.38	110	4.66
1	forest	c. montana	forest_cm02	1_forest_cm02.15	general	32.37	11.00	4.45	32.37	0.00	0.00	good	1686.38	110	4.66
1	forest	c. montana	forest_cm02	1_forest_cm02.4	general	25.38	8.79	4.30	25.38	0.00	0.00	good	1686.38	110	4.66
1	forest	c. montana	forest_cm02	1_forest_cm02.14	general	32.93	11.02	4.43	32.93	0.00	0.00	good	1686.38	110	4.66
1	forest	c. montana	forest_cm02	1_forest_cm02.5	general	42.04	12.20	5.17	42.07	0.02	0.00	good	1686.38	110	4.66
1	forest	c. montana	forest_cm02	1_forest_cm02.9	general	9.77	6.94	2.64	12.86	3.09	0.24	good	1686.38	110	4.66
1	forest	c. montana	forest_cm02	1_forest_cm02.13	general	23.78	9.06	3.95	23.78	0.00	0.00	good	1686.38	110	4.66
1	forest	c. montana	forest_cm02	1_forest_cm02.7	general	37.46	11.96	4.64	37.46	0.00	0.00	good	1686.38	110	4.66
1	forest	c. montana	forest_cm03	1_forest_cm03.3	general	27.57	8.60	4.64	27.60	0.03	0.00	good	4205.33	183	65.54
1	forest	c. montana	forest_cm03	1_forest_cm03.10	general	49.74	12.16	5.68	49.74	0.00	0.00	good	4205.33	183	65.54
1	forest	c. montana	forest_cm03	1_forest_cm03.4	general	74.34	17.12	6.41	85.13	10.79	0.13	good	4205.33	183	65.54
1	forest	c. montana	forest_cm03	1_forest_cm03.14	general	30.70	10.94	4.50	31.91	1.21	0.04	good	4205.33	183	65.54
1	forest	c. montana	forest_cm03	1_forest_cm03.12	general	68.10	16.13	6.04	70.23	2.13	0.03	good	4205.33	183	65.54
1	forest	c. montana	forest_cm03	1_forest_cm03.9	general	19.95	10.97	4.61	33.92	13.96	0.41	good	4205.33	183	65.54
1	forest	c. montana	forest_cm03	1_forest_cm03.7	general	15.73	6.59	4.19	19.39	3.66	0.19	good	4205.33	183	65.54
1	forest	c. montana	forest_cm03	1_forest_cm03.15	general	80.18	17.39	6.51	80.93	0.75	0.01	good	4205.33	183	65.54
1	forest	c. montana	forest_cm03	1_forest_cm03.1	general	35.94	10.99	4.72	39.16	3.22	0.08	good	4205.33	183	65.54
1	forest	c. montana	forest_cm03	1_forest_cm03.6	general	57.33	15.09	5.89	62.63	5.29	0.08	good	4205.33	183	65.54
1	forest	c. montana	forest_cm04	1_forest_cm04.1	general	23.74	10.13	3.65	25.72	1.98	0.08	good	4435.19	180	28.50
1	forest	c. montana	forest_cm04	1_forest_cm04.15	general	65.06	14.00	6.48	65.06	0.00	0.00	good	4435.19	180	28.50
1	forest	c. montana	forest_cm04	1_forest_cm04.6	general	65.24	16.83	5.57	65.24	0.00	0.00	good	4435.19	180	28.50
1	forest	c. montana	forest_cm04	1_forest_cm04.11	general	99.11	19.12	8.33	108.35	9.24	0.09	good	4435.19	180	28.50
1	forest	c. montana	forest_cm04	1_forest_cm04.5	general	89.58	17.26	7.27	89.58	0.00	0.00	good	4435.19	180	28.50
1	forest	c. montana	forest_cm04	1_forest_cm04.10	general	29.25	8.80	5.05	34.12	4.87	0.14	good	4435.19	180	28.50
1	forest	c. montana	forest_cm04	1_forest_cm04.3	general	83.43	18.13	6.25	83.99	0.55	0.01	good	4435.19	180	28.50
1	forest	c. montana	forest_cm04	1_forest_cm04.13	general	55.85	15.54	5.35	58.39	2.55	0.04	good	4435.19	180	28.50
1	forest	c. montana	forest_cm04	1_forest_cm04.8	general	66.90	16.83	5.63	67.19	0.29	0.00	good	4435.19	180	28.50
1	forest	c. montana	forest_cm04	1_forest_cm04.4	general	64.32	15.86	5.85	64.32	0.00	0.00	good	4435.19	180	28.50
1	forest	c. montana	forest_cm05	1_forest_cm05.4	general	43.10	12.70	5.23	46.25	3.14	0.07	good	14590.94	293	6.36
1	forest	c. montana	forest_cm05	1_forest_cm05.8	general	42.00	12.54	5.39	44.70	2.70	0.06	good	14590.94	293	6.36
1	forest	c. montana	forest_cm05	1_forest_cm05.2	general	36.83	11.47	4.72	37.00	0.17	0.00	good	14590.94	293	6.36
1	forest	c. montana	forest_cm05	1_forest_cm05.1	general	33.10	10.84	4.41	34.10	1.00	0.03	good	14590.94	293	6.36
1	forest	c. montana	forest_cm05	1_forest_cm05.15	general	20.76	10.84	3.73	28.46	7.70	0.27	good	14590.94	293	6.36
1	forest	c. montana	forest_cm05	1_forest_cm05.11	general	26.47	11.35	3.81	27.36	0.89	0.03	good	14590.94	293	6.36
1	forest	c. montana	forest_cm05	1_forest_cm05.9	general	33.09	11.65	4.13	39.50	6.42	0.16	good	14590.94	293	6.36
1	forest	c. montana	forest_cm05	1_forest_cm05.10	general	18.04	9.57	3.98	21.08	3.03	0.14	good	14590.94	293	6.36
1	forest	c. montana	forest_cm05	1_forest_cm05.5	general	17.89	9.57	3.95	22.11	4.22	0.19	good	14590.94	293	6.36
1	forest	c. montana	forest_cm05	1_forest_cm05.12	general	18.94	9.28	3.17	21.54	2.61	0.12	good	14590.94	293	6.36
1	forest	c. montana	forest_cm06	1_forest_cm06.10	general	41.35	12.44	5.14	41.46	0.11	0.00	good	2172.68	123	8.02
1	forest	c. montana	forest_cm06	1_forest_cm06.7	general	38.53	12.30	4.80	38.53	0.00	0.00	good	2172.68	123	8.02
1	forest	c. montana	forest_cm06	1_forest_cm06.15	general	13.65	8.31	3.24	13.65	0.00	0.00	good	2172.68	123	8.02
1	forest	c. montana	forest_cm06	1_forest_cm06.13	general	40.35	11.86	5.02	40.35	0.00	0.00	good	2172.68	123	8.02
1	forest	c. montana	forest_cm06	1_forest_cm06.3	general	31.93	11.07	4.58	31.93	0.00	0.00	good	2172.68	123	8.02
1	forest	c. montana	forest_cm06	1_forest_cm06.14	general	28.66	10.52	4.41	28.66	0.00	0.00	good	2172.68	123	8.02
1	forest	c. montana	forest_cm06	1_forest_cm06.2	general	20.29	7.94	3.98	21.08	0.79	0.04	good	2172.68	123	8.02
1	forest	c. montana	forest_cm06	1_forest_cm06.11	general	11.74	6.64	2.65	11.74	0.00	0.00	good	2172.68	123	8.02
1	forest	c. montana	forest_cm06	1_forest_cm06.5	general	18.66	10.10	4.45	29.24	10.59	0.36	good	2172.68	123	8.02
1	forest	c. montana	forest_cm06	1_forest_cm06.1	general	43.94	12.65	5.33	45.10	1.16	0.03	good	2172.68	123	8.02
1	forest	c. montana	forest_cm07	1_forest_cm07.14	general	40.44	10.99	4.80	40.55	0.12	0.00	good	5201.02	182	70.22
1	forest	c. montana	forest_cm07	1_forest_cm07.7	general	55.98	12.57	6.62	55.98	0.00	0.00	good	5201.02	182	70.22
1	forest	c. montana	forest_cm07	1_forest_cm07.15	general	29.13	10.56	4.15	29.15	0.02	0.00	good	5201.02	182	70.22
1	forest	c. montana	forest_cm07	1_forest_cm07.4	general	14.55	7.92	2.84	14.55	0.00	0.00	good	5201.02	182	70.22
1	forest	c. montana	forest_cm07	1_forest_cm07.12	general	92.92	16.38	7.93	92.96	0.03	0.00	good	5201.02	182	70.22
1	forest	c. montana	forest_cm07	1_forest_cm07.2	general	51.25	12.02	5.88	51.25	0.00	0.00	good	5201.02	182	70.22
1	forest	c. montana	forest_cm07	1_forest_cm07.9	general	25.23	9.26	3.87	25.30	0.07	0.00	good	5201.02	182	70.22
1	forest	c. montana	forest_cm07	1_forest_cm07.8	general	20.79	9.48	3.51	20.79	0.00	0.00	good	5201.02	182	70.22
1	forest	c. montana	forest_cm07	1_forest_cm07.6	general	11.67	6.81	2.65	11.68	0.01	0.00	good	5201.02	182	70.22
1	forest	c. montana	forest_cm07	1_forest_cm07.10	general	64.13	13.51	7.33	64.13	0.00	0.00	good	5201.02	182	70.22
1	forest	c. montana	forest_cm08	1_forest_cm08.11	general	32.91	11.44	4.38	38.26	5.34	0.14	good	3465.75	98	75.71
1	forest	c. montana	forest_cm08	1_forest_cm08.10	general	36.93	9.95	5.43	37.62	0.69	0.02	good	3465.75	98	75.71
1	forest	c. montana	forest_cm08	1_forest_cm08.13	general	44.15	11.07	5.34	44.41	0.26	0.01	good	3465.75	98	75.71
1	forest	c. montana	forest_cm08	1_forest_cm08.5	general	33.82	10.46	4.47	34.85	1.03	0.03	good	3465.75	98	75.71
1	forest	c. montana	forest_cm08	1_forest_cm08.6	general	32.32	9.79	4.57	32.98	0.66	0.02	good	3465.75	98	75.71
1	forest	c. montana	forest_cm08	1_forest_cm08.12	general	55.29	13.91	5.27	56.63	1.34	0.02	good	3465.75	98	75.71
1	forest	c. montana	forest_cm08	1_forest_cm08.2	general	42.47	11.91	4.89	42.57	0.10	0.00	good	3465.75	98	75.71
1	forest	c. montana	forest_cm08	1_forest_cm08.7	general	44.44	12.88	4.92	44.73	0.29	0.01	good	3465.75	98	75.71
1	forest	c. montana	forest_cm08	1_forest_cm08.9	general	53.66	12.21	6.11	56.14	2.47	0.04	good	3465.75	98	75.71
1	forest	c. montana	forest_cm08	1_forest_cm08.1	general	41.19	11.76	5.17	45.03	3.84	0.09	good	3465.75	98	75.71
1	forest	c. montana	forest_cm09	1_forest_cm09.3	general	35.17	10.52	4.51	36.11	0.93	0.03	good	2697.60	232	146.44
1	forest	c. montana	forest_cm09	1_forest_cm09.7	general	33.52	11.55	4.52	33.90	0.38	0.01	good	2697.60	232	146.44
1	forest	c. montana	forest_cm09	1_forest_cm09.14	general	47.78	14.18	4.78	49.89	2.12	0.04	good	2697.60	232	146.44
1	forest	c. montana	forest_cm09	1_forest_cm09.8	general	35.93	10.58	5.23	39.05	3.11	0.08	good	2697.60	232	146.44
1	forest	c. montana	forest_cm09	1_forest_cm09.13	general	35.68	11.03	4.67	36.65	0.96	0.03	good	2697.60	232	146.44
1	forest	c. montana	forest_cm09	1_forest_cm09.5	general	37.94	12.45	4.24	38.49	0.54	0.01	good	2697.60	232	146.44
1	forest	c. montana	forest_cm09	1_forest_cm09.11	general	34.60	12.66	4.45	35.01	0.41	0.01	good	2697.60	232	146.44
1	forest	c. montana	forest_cm09	1_forest_cm09.2	general	47.71	12.29	5.20	48.62	0.91	0.02	good	2697.60	232	146.44
1	forest	c. montana	forest_cm09	1_forest_cm09.9	general	61.45	15.46	5.56	61.49	0.04	0.00	good	2697.60	232	146.44
1	forest	c. montana	forest_cm09	1_forest_cm09.6	general	42.30	10.52	5.50	42.30	0.00	0.00	good	2697.60	232	146.44
1	forest	c. montana	forest_cm10	1_forest_cm10.11	general	50.16	15.20	4.72	50.30	0.14	0.00	good	3835.36	156	135.88
1	forest	c. montana	forest_cm10	1_forest_cm10.15	general	53.73	15.76	4.62	53.73	0.00	0.00	good	3835.36	156	135.88
1	forest	c. montana	forest_cm10	1_forest_cm10.12	general	37.87	12.86	4.48	37.87	0.00	0.00	good	3835.36	156	135.88
1	forest	c. montana	forest_cm10	1_forest_cm10.13	general	36.42	11.79	4.61	36.54	0.12	0.00	good	3835.36	156	135.88
1	forest	c. montana	forest_cm10	1_forest_cm10.6	general	34.49	12.39	4.09	35.04	0.55	0.02	good	3835.36	156	135.88
1	forest	c. montana	forest_cm10	1_forest_cm10.14	general	23.28	8.77	3.96	24.06	0.78	0.03	good	3835.36	156	135.88
1	forest	c. montana	forest_cm10	1_forest_cm10.1	general	36.80	13.17	4.11	37.00	0.20	0.01	good	3835.36	156	135.88
1	forest	c. montana	forest_cm10	1_forest_cm10.5	general	59.03	15.38	5.40	59.03	0.00	0.00	good	3835.36	156	135.88
1	forest	c. montana	forest_cm10	1_forest_cm10.2	general	48.98	13.91	5.01	48.98	0.00	0.00	good	3835.36	156	135.88
1	forest	c. montana	forest_cm10	1_forest_cm10.3	general	29.69	9.90	4.42	29.85	0.16	0.01	good	3835.36	156	135.88
1	forest	h. americana	forest_ha01	1_forest_ha01.11	general	179.76	17.78	16.43	216.52	36.76	0.17	good	10239.17	259	28.25
1	forest	h. americana	forest_ha01	1_forest_ha01.7	general	194.34	15.85	16.03	197.10	2.75	0.01	good	10239.17	259	28.25
1	forest	h. americana	forest_ha01	1_forest_ha01.1	general	320.74	21.58	20.33	330.64	9.90	0.03	good	10239.17	259	28.25
1	forest	h. americana	forest_ha01	1_forest_ha01.5	general	266.86	17.83	18.49	273.44	6.59	0.02	good	10239.17	259	28.25
1	forest	h. americana	forest_ha01	1_forest_ha01.15	general	348.72	21.65	21.55	359.41	10.69	0.03	good	10239.17	259	28.25
1	forest	h. americana	forest_ha01	1_forest_ha01.13	general	192.82	15.89	16.01	193.11	0.29	0.00	good	10239.17	259	28.25
1	forest	h. americana	forest_ha01	1_forest_ha01.14	general	356.58	23.58	21.46	364.38	7.80	0.02	good	10239.17	259	28.25
1	forest	h. americana	forest_ha01	1_forest_ha01.2	general	278.22	19.41	19.85	300.53	22.31	0.07	good	10239.17	259	28.25
1	forest	h. americana	forest_ha01	1_forest_ha01.8	general	157.78	15.73	14.23	159.32	1.55	0.01	good	10239.17	259	28.25
1	forest	h. americana	forest_ha01	1_forest_ha01.9	general	352.72	23.42	21.85	372.89	20.17	0.05	good	10239.17	259	28.25
1	forest	h. americana	forest_ha02	1_forest_ha02.4	general	169.71	14.90	15.96	180.31	10.60	0.06	good	9942.22	291	20.10
1	forest	h. americana	forest_ha02	1_forest_ha02.15	general	195.29	17.05	17.53	215.14	19.85	0.09	good	9942.22	291	20.10
1	forest	h. americana	forest_ha02	1_forest_ha02.5	general	197.23	16.90	16.84	204.74	7.52	0.04	good	9942.22	291	20.10
1	forest	h. americana	forest_ha02	1_forest_ha02.11	general	47.46	7.16	7.95	47.51	0.05	0.00	good	9942.22	291	20.10
1	forest	h. americana	forest_ha02	1_forest_ha02.12	general	51.65	9.71	8.81	55.04	3.39	0.06	good	9942.22	291	20.10
1	forest	h. americana	forest_ha02	1_forest_ha02.3	general	84.32	11.12	11.25	89.05	4.72	0.05	good	9942.22	291	20.10
1	forest	h. americana	forest_ha02	1_forest_ha02.2	general	130.20	14.39	13.62	135.05	4.84	0.04	good	9942.22	291	20.10
1	forest	h. americana	forest_ha02	1_forest_ha02.7	general	263.29	19.96	20.18	315.55	52.25	0.17	good	9942.22	291	20.10
1	forest	h. americana	forest_ha02	1_forest_ha02.1	general	165.85	15.89	15.35	168.86	3.01	0.02	good	9942.22	291	20.10
1	forest	h. americana	forest_ha02	1_forest_ha02.6	general	232.76	18.29	18.55	245.79	13.03	0.05	good	9942.22	291	20.10
1	forest	h. americana	forest_ha03	1_forest_ha03.8	general	233.37	20.03	17.05	233.83	0.46	0.00	good	4422.79	201	190.52
1	forest	h. americana	forest_ha03	1_forest_ha03.4	general	186.55	16.97	15.28	187.55	1.00	0.01	good	4422.79	201	190.52
1	forest	h. americana	forest_ha03	1_forest_ha03.14	general	246.92	22.51	17.53	250.62	3.69	0.01	good	4422.79	201	190.52
1	forest	h. americana	forest_ha03	1_forest_ha03.5	general	147.79	15.82	13.71	152.72	4.93	0.03	good	4422.79	201	190.52
1	forest	h. americana	forest_ha03	1_forest_ha03.12	general	161.19	17.13	14.31	161.72	0.53	0.00	good	4422.79	201	190.52
1	forest	h. americana	forest_ha03	1_forest_ha03.6	general	189.48	18.31	15.43	190.95	1.47	0.01	good	4422.79	201	190.52
1	forest	h. americana	forest_ha03	1_forest_ha03.11	general	41.81	9.61	7.77	47.34	5.53	0.12	good	4422.79	201	190.52
1	forest	h. americana	forest_ha03	1_forest_ha03.15	general	40.67	9.58	7.34	43.74	3.07	0.07	good	4422.79	201	190.52
1	forest	h. americana	forest_ha03	1_forest_ha03.1	general	212.02	17.88	16.81	213.39	1.37	0.01	good	4422.79	201	190.52
1	forest	h. americana	forest_ha03	1_forest_ha03.9	general	218.09	18.93	16.65	219.22	1.13	0.01	good	4422.79	201	190.52
1	forest	h. americana	forest_ha04	1_forest_ha04.9	general	234.14	19.77	18.11	244.07	9.92	0.04	good	4903.53	216	110.58
1	forest	h. americana	forest_ha04	1_forest_ha04.3	general	288.30	20.26	21.19	324.13	35.83	0.11	good	4903.53	216	110.58
1	forest	h. americana	forest_ha04	1_forest_ha04.12	general	147.08	16.82	15.40	168.72	21.64	0.13	good	4903.53	216	110.58
1	forest	h. americana	forest_ha04	1_forest_ha04.8	general	77.85	13.36	14.87	151.06	73.21	0.48	good	4903.53	216	110.58
1	forest	h. americana	forest_ha04	1_forest_ha04.11	general	208.18	18.27	17.20	223.52	15.34	0.07	good	4903.53	216	110.58
1	forest	h. americana	forest_ha04	1_forest_ha04.10	general	356.14	23.43	22.16	362.18	6.04	0.02	good	4903.53	216	110.58
1	forest	h. americana	forest_ha04	1_forest_ha04.14	general	110.11	17.13	13.93	146.71	36.59	0.25	good	4903.53	216	110.58
1	forest	h. americana	forest_ha04	1_forest_ha04.7	general	141.55	14.55	14.55	144.33	2.78	0.02	good	4903.53	216	110.58
1	forest	h. americana	forest_ha04	1_forest_ha04.5	general	35.27	6.41	7.06	37.18	1.91	0.05	good	4903.53	216	110.58
1	forest	h. americana	forest_ha04	1_forest_ha04.4	general	154.95	13.66	14.80	159.51	4.56	0.03	good	4903.53	216	110.58
1	forest	h. americana	forest_ha05	1_forest_ha05.13	general	135.57	13.61	13.95	147.13	11.56	0.08	good	9785.61	257	20.58
1	forest	h. americana	forest_ha05	1_forest_ha05.3	general	212.23	17.58	17.22	219.11	6.88	0.03	good	9785.61	257	20.58
1	forest	h. americana	forest_ha05	1_forest_ha05.4	general	147.88	15.27	14.46	169.57	21.69	0.13	good	9785.61	257	20.58
1	forest	h. americana	forest_ha05	1_forest_ha05.2	general	155.99	16.00	13.83	165.14	9.15	0.06	good	9785.61	257	20.58
1	forest	h. americana	forest_ha05	1_forest_ha05.8	general	164.43	15.77	15.32	182.60	18.17	0.10	good	9785.61	257	20.58
1	forest	h. americana	forest_ha05	1_forest_ha05.15	general	150.77	14.79	13.95	152.99	2.22	0.01	good	9785.61	257	20.58
1	forest	h. americana	forest_ha05	1_forest_ha05.5	general	267.55	18.45	18.75	274.96	7.40	0.03	good	9785.61	257	20.58
1	forest	h. americana	forest_ha05	1_forest_ha05.6	general	140.99	14.71	13.60	148.49	7.50	0.05	good	9785.61	257	20.58
1	forest	h. americana	forest_ha05	1_forest_ha05.17	general	117.53	12.63	12.36	119.28	1.75	0.01	good	9785.61	257	20.58
1	forest	h. americana	forest_ha05	1_forest_ha05.14	general	191.53	16.96	15.71	199.93	8.40	0.04	good	9785.61	257	20.58
1	forest	h. americana	forest_ha06	1_forest_ha06.5	general	97.09	13.99	11.68	110.03	12.94	0.12	good	21195.34	262	22.93
1	forest	h. americana	forest_ha06	1_forest_ha06.1	general	192.37	19.96	19.16	293.70	101.33	0.35	good	21195.34	262	22.93
1	forest	h. americana	forest_ha06	1_forest_ha06.15	general	118.72	14.92	12.54	130.56	11.84	0.09	good	21195.34	262	22.93
1	forest	h. americana	forest_ha06	1_forest_ha06.11	general	215.13	19.88	17.80	246.50	31.37	0.13	good	21195.34	262	22.93
1	forest	h. americana	forest_ha06	1_forest_ha06.9	general	250.80	19.96	18.94	261.66	10.86	0.04	good	21195.34	262	22.93
1	forest	h. americana	forest_ha06	1_forest_ha06.12	general	171.99	17.83	15.95	191.02	19.03	0.10	good	21195.34	262	22.93
1	forest	h. americana	forest_ha06	1_forest_ha06.4	general	211.64	18.06	17.54	228.12	16.48	0.07	good	21195.34	262	22.93
1	forest	h. americana	forest_ha06	1_forest_ha06.6	general	153.24	16.71	13.72	157.14	3.90	0.02	good	21195.34	262	22.93
1	forest	h. americana	forest_ha06	1_forest_ha06.10	general	317.96	22.83	21.33	340.80	22.84	0.07	good	21195.34	262	22.93
1	forest	h. americana	forest_ha06	1_forest_ha06.8	general	114.91	14.47	12.26	118.44	3.53	0.03	good	21195.34	262	22.93
1	forest	h. americana	forest_ha07	1_forest_ha07.11	general	135.06	12.13	13.75	136.75	1.69	0.01	good	15046.57	437	43.10
1	forest	h. americana	forest_ha07	1_forest_ha07.4	general	270.66	18.48	19.46	279.65	8.99	0.03	good	15046.57	437	43.10
1	forest	h. americana	forest_ha07	1_forest_ha07.8	general	156.20	15.21	15.86	177.87	21.66	0.12	good	15046.57	437	43.10
1	forest	h. americana	forest_ha07	1_forest_ha07.3	general	202.83	17.11	17.26	224.18	21.35	0.10	good	15046.57	437	43.10
1	forest	h. americana	forest_ha07	1_forest_ha07.2	general	126.37	13.21	13.89	145.10	18.73	0.13	good	15046.57	437	43.10
1	forest	h. americana	forest_ha07	1_forest_ha07.1	general	107.05	12.72	12.09	115.24	8.19	0.07	good	15046.57	437	43.10
1	forest	h. americana	forest_ha07	1_forest_ha07.7	general	115.05	13.07	13.08	127.06	12.01	0.09	good	15046.57	437	43.10
1	forest	h. americana	forest_ha07	1_forest_ha07.6	general	145.01	13.77	14.27	156.49	11.48	0.07	good	15046.57	437	43.10
1	forest	h. americana	forest_ha07	1_forest_ha07.12	general	51.37	7.91	8.82	52.35	0.98	0.02	good	15046.57	437	43.10
1	forest	h. americana	forest_ha07	1_forest_ha07.15	general	50.21	11.48	9.01	75.08	24.87	0.33	good	15046.57	437	43.10
1	forest	h. americana	forest_ha08	1_forest_ha08.15	general	146.97	14.51	14.44	149.79	2.82	0.02	good	21922.05	390	91.23
1	forest	h. americana	forest_ha08	1_forest_ha08.5	general	220.06	18.46	18.21	231.70	11.65	0.05	good	21922.05	390	91.23
1	forest	h. americana	forest_ha08	1_forest_ha08.8	general	358.48	22.16	22.05	372.48	14.01	0.04	good	21922.05	390	91.23
1	forest	h. americana	forest_ha08	1_forest_ha08.10	general	238.43	19.98	18.98	259.54	21.11	0.08	good	21922.05	390	91.23
1	forest	h. americana	forest_ha08	1_forest_ha08.3	general	309.11	19.91	21.54	318.19	9.08	0.03	good	21922.05	390	91.23
1	forest	h. americana	forest_ha08	1_forest_ha08.7	general	342.28	23.75	22.26	368.09	25.81	0.07	good	21922.05	390	91.23
1	forest	h. americana	forest_ha08	1_forest_ha08.9	general	370.14	22.51	22.60	377.15	7.01	0.02	good	21922.05	390	91.23
1	forest	h. americana	forest_ha08	1_forest_ha08.2	general	240.46	19.84	18.72	244.66	4.20	0.02	good	21922.05	390	91.23
1	forest	h. americana	forest_ha08	1_forest_ha08.14	general	262.92	19.20	19.26	266.92	4.00	0.02	good	21922.05	390	91.23
1	forest	h. americana	forest_ha08	1_forest_ha08.1	general	295.13	20.18	20.21	295.94	0.81	0.00	good	21922.05	390	91.23
1	forest	h. americana	forest_ha09	1_forest_ha09.13	general	243.74	20.64	18.65	266.57	22.83	0.09	good	23865.01	412	105.54
1	forest	h. americana	forest_ha09	1_forest_ha09.2	general	188.71	17.84	17.96	222.14	33.44	0.15	good	23865.01	412	105.54
1	forest	h. americana	forest_ha09	1_forest_ha09.5	general	84.00	16.41	13.89	172.23	88.23	0.51	good	23865.01	412	105.54
1	forest	h. americana	forest_ha09	1_forest_ha09.6	general	125.97	15.64	14.11	154.08	28.10	0.18	good	23865.01	412	105.54
1	forest	h. americana	forest_ha09	1_forest_ha09.3	general	143.92	16.11	15.20	169.58	25.66	0.15	good	23865.01	412	105.54
1	forest	h. americana	forest_ha09	1_forest_ha09.12	general	188.34	16.40	16.94	202.87	14.53	0.07	good	23865.01	412	105.54
1	forest	h. americana	forest_ha09	1_forest_ha09.11	general	174.48	17.91	15.75	182.73	8.25	0.05	good	23865.01	412	105.54
1	forest	h. americana	forest_ha09	1_forest_ha09.7	general	355.35	21.70	22.61	367.73	12.39	0.03	good	23865.01	412	105.54
1	forest	h. americana	forest_ha09	1_forest_ha09.14	general	172.32	23.01	23.02	388.79	216.47	0.56	good	23865.01	412	105.54
1	forest	h. americana	forest_ha09	1_forest_ha09.8	general	127.32	16.47	13.50	146.14	18.81	0.13	good	23865.01	412	105.54
1	forest	h. americana	forest_ha10	1_forest_ha10.4	general	212.77	20.09	16.51	213.14	0.37	0.00	good	11341.27	205	117.24
1	forest	h. americana	forest_ha10	1_forest_ha10.5	general	153.22	15.86	14.25	154.87	1.65	0.01	good	11341.27	205	117.24
1	forest	h. americana	forest_ha10	1_forest_ha10.10	general	98.56	13.49	11.84	104.67	6.11	0.06	good	11341.27	205	117.24
1	forest	h. americana	forest_ha10	1_forest_ha10.15	general	204.13	17.89	16.46	206.25	2.12	0.01	good	11341.27	205	117.24
1	forest	h. americana	forest_ha10	1_forest_ha10.7	general	94.47	17.32	15.26	175.73	81.26	0.46	good	11341.27	205	117.24
1	forest	h. americana	forest_ha10	1_forest_ha10.3	general	160.74	16.72	14.72	162.21	1.46	0.01	good	11341.27	205	117.24
1	forest	h. americana	forest_ha10	1_forest_ha10.11	general	92.99	11.19	11.71	96.41	3.42	0.04	good	11341.27	205	117.24
1	forest	h. americana	forest_ha10	1_forest_ha10.12	general	187.05	19.10	16.16	199.22	12.17	0.06	good	11341.27	205	117.24
1	forest	h. americana	forest_ha10	1_forest_ha10.6	general	187.00	18.01	15.75	187.14	0.14	0.00	good	11341.27	205	117.24
1	forest	h. americana	forest_ha10	1_forest_ha10.1	general	214.28	20.50	16.72	218.73	4.45	0.02	good	11341.27	205	117.24
1	forest	h. americana	forest_ha12	1_forest_ha12.14	general	260.73	22.24	17.92	262.84	2.11	0.01	good	7050.68	285	6.66
1	forest	h. americana	forest_ha12	1_forest_ha12.13	general	150.53	17.89	15.37	173.23	22.69	0.13	good	7050.68	285	6.66
1	forest	h. americana	forest_ha12	1_forest_ha12.5	general	190.15	21.27	17.26	265.32	75.17	0.28	good	7050.68	285	6.66
1	forest	h. americana	forest_ha12	1_forest_ha12.2	general	145.98	14.58	14.37	175.39	29.41	0.17	good	7050.68	285	6.66
1	forest	h. americana	forest_ha12	1_forest_ha12.3	general	110.49	15.10	11.57	117.45	6.96	0.06	good	7050.68	285	6.66
1	forest	h. americana	forest_ha12	1_forest_ha12.8	general	232.95	19.62	21.47	370.81	137.86	0.37	good	7050.68	285	6.66
1	forest	h. americana	forest_ha12	1_forest_ha12.4	general	156.80	17.13	15.27	181.81	25.01	0.14	good	7050.68	285	6.66
1	forest	h. americana	forest_ha12	1_forest_ha12.1	general	232.78	19.67	17.32	240.55	7.77	0.03	good	7050.68	285	6.66
1	forest	h. americana	forest_ha12	1_forest_ha12.6	general	255.65	19.78	18.92	269.59	13.94	0.05	good	7050.68	285	6.66
1	forest	h. americana	forest_ha12	1_forest_ha12.9	general	212.13	17.12	16.11	217.43	5.30	0.02	good	7050.68	285	6.66
1	forest	h. americana	forest_ha17	1_forest_ha17.6	general	226.35	22.12	19.59	279.78	53.43	0.19	good	4862.73	355	6.06
1	forest	h. americana	forest_ha17	1_forest_ha17.8	general	106.97	12.92	11.87	107.09	0.12	0.00	good	4862.73	355	6.06
1	forest	h. americana	forest_ha17	1_forest_ha17.11	general	162.41	15.72	15.31	170.98	8.57	0.05	good	4862.73	355	6.06
1	forest	h. americana	forest_ha17	1_forest_ha17.10	general	157.84	15.66	15.46	167.38	9.54	0.06	good	4862.73	355	6.06
1	forest	h. americana	forest_ha17	1_forest_ha17.12	general	146.25	15.89	14.58	155.81	9.56	0.06	good	4862.73	355	6.06
1	forest	h. americana	forest_ha17	1_forest_ha17.9	general	71.93	10.94	9.88	73.47	1.54	0.02	good	4862.73	355	6.06
1	forest	h. americana	forest_ha17	1_forest_ha17.3	general	288.27	21.65	21.64	324.13	35.86	0.11	good	4862.73	355	6.06
1	forest	h. americana	forest_ha17	1_forest_ha17.14	general	58.15	9.97	9.82	74.52	16.37	0.22	good	4862.73	355	6.06
1	forest	h. americana	forest_ha17	1_forest_ha17.13	general	44.41	7.04	7.78	44.76	0.35	0.01	good	4862.73	355	6.06
1	forest	h. americana	forest_ha17	1_forest_ha17.5	general	215.73	20.27	18.77	278.87	63.14	0.23	good	4862.73	355	6.06
1	forest	h. americana	forest_ha20	1_forest_ha20.9	general	129.50	14.75	12.98	148.40	18.90	0.13	good	18310.52	473	21.06
1	forest	h. americana	forest_ha20	1_forest_ha20.11	general	176.88	18.29	15.48	200.12	23.24	0.12	good	18310.52	473	21.06
1	forest	h. americana	forest_ha20	1_forest_ha20.14	general	95.75	12.67	10.89	97.33	1.58	0.02	good	18310.52	473	21.06
1	forest	h. americana	forest_ha20	1_forest_ha20.2	general	169.78	19.68	13.65	173.58	3.80	0.02	good	18310.52	473	21.06
1	forest	h. americana	forest_ha20	1_forest_ha20.5	general	149.25	19.75	14.18	175.23	25.98	0.15	good	18310.52	473	21.06
1	forest	h. americana	forest_ha20	1_forest_ha20.1	general	379.07	25.86	21.49	398.85	19.78	0.05	good	18310.52	473	21.06
1	forest	h. americana	forest_ha20	1_forest_ha20.13	general	278.88	22.31	19.14	317.99	39.11	0.12	good	18310.52	473	21.06
1	forest	h. americana	forest_ha20	1_forest_ha20.10	general	113.65	14.24	12.24	122.41	8.76	0.07	good	18310.52	473	21.06
1	forest	h. americana	forest_ha20	1_forest_ha20.4	general	256.34	20.77	17.52	260.78	4.44	0.02	good	18310.52	473	21.06
1	forest	h. americana	forest_ha20	1_forest_ha20.3	general	105.56	14.56	11.61	117.46	11.91	0.10	good	18310.52	473	21.06
1	forest	t. chrysantha	forest_tc05	1_forest_tc05.1	general	282.93	25.60	17.29	287.75	4.82	0.02	good	18697.38	313	14.96
1	forest	t. chrysantha	forest_tc05	1_forest_tc05.15	general	165.79	21.38	13.31	198.41	32.62	0.16	good	18697.38	313	14.96
1	forest	t. chrysantha	forest_tc05	1_forest_tc05.5	general	243.89	25.54	15.79	245.23	1.35	0.01	good	18697.38	313	14.96
1	forest	t. chrysantha	forest_tc05	1_forest_tc05.3	general	261.28	26.89	17.08	350.58	89.30	0.25	good	18697.38	313	14.96
1	forest	t. chrysantha	forest_tc05	1_forest_tc05.11	general	185.37	25.26	11.87	188.85	3.48	0.02	good	18697.38	313	14.96
1	forest	t. chrysantha	forest_tc05	1_forest_tc05.10	general	225.38	28.35	14.97	302.18	76.79	0.25	good	18697.38	313	14.96
1	forest	t. chrysantha	forest_tc05	1_forest_tc05.12	general	133.99	21.28	12.10	183.17	49.18	0.27	good	18697.38	313	14.96
1	forest	t. chrysantha	forest_tc05	1_forest_tc05.9	general	141.52	24.32	9.77	141.99	0.47	0.00	good	18697.38	313	14.96
1	forest	t. chrysantha	forest_tc05	1_forest_tc05.13	general	220.65	24.45	13.67	221.30	0.65	0.00	good	18697.38	313	14.96
1	forest	t. chrysantha	forest_tc05	1_forest_tc05.8	general	185.22	25.71	11.58	188.87	3.65	0.02	good	18697.38	313	14.96
1	forest	t. chrysantha	forest_tc06	1_forest_tc06.8	general	123.48	19.04	9.81	126.60	3.12	0.02	intermediate	8180.98	236	15.64
1	forest	t. chrysantha	forest_tc06	1_forest_tc06.10	general	175.28	21.63	13.00	189.88	14.60	0.08	intermediate	8180.98	236	15.64
1	forest	t. chrysantha	forest_tc06	1_forest_tc06.6	general	123.88	15.29	10.56	125.08	1.21	0.01	intermediate	8180.98	236	15.64
1	forest	t. chrysantha	forest_tc06	1_forest_tc06.14	general	99.80	17.72	8.80	103.62	3.82	0.04	intermediate	8180.98	236	15.64
1	forest	t. chrysantha	forest_tc06	1_forest_tc06.2	general	97.81	15.70	9.56	101.32	3.51	0.03	intermediate	8180.98	236	15.64
1	forest	t. chrysantha	forest_tc06	1_forest_tc06.7	general	122.84	18.32	10.33	126.76	3.92	0.03	intermediate	8180.98	236	15.64
1	forest	t. chrysantha	forest_tc06	1_forest_tc06.1	general	86.09	13.71	8.36	88.48	2.39	0.03	intermediate	8180.98	236	15.64
1	forest	t. chrysantha	forest_tc06	1_forest_tc06.15	general	154.35	21.36	11.37	157.24	2.88	0.02	intermediate	8180.98	236	15.64
1	forest	t. chrysantha	forest_tc06	1_forest_tc06.4	general	90.90	17.17	8.24	91.86	0.96	0.01	intermediate	8180.98	236	15.64
1	forest	t. chrysantha	forest_tc06	1_forest_tc06.5	general	107.99	18.18	8.76	110.21	2.22	0.02	intermediate	8180.98	236	15.64
1	forest	t. chrysantha	forest_tc07	1_forest_tc07.13	general	48.12	12.99	5.92	48.12	0.00	0.00	good	3290.47	193	19.69
1	forest	t. chrysantha	forest_tc07	1_forest_tc07.15	general	42.04	10.23	5.71	42.17	0.13	0.00	good	3290.47	193	19.69
1	forest	t. chrysantha	forest_tc07	1_forest_tc07.2	general	73.83	13.83	7.67	73.83	0.00	0.00	good	3290.47	193	19.69
1	forest	t. chrysantha	forest_tc07	1_forest_tc07.14	general	13.47	6.77	3.08	13.47	0.00	0.00	good	3290.47	193	19.69
1	forest	t. chrysantha	forest_tc07	1_forest_tc07.8	general	39.67	9.88	5.83	39.69	0.02	0.00	good	3290.47	193	19.69
1	forest	t. chrysantha	forest_tc07	1_forest_tc07.12	general	42.78	11.92	5.52	42.78	0.00	0.00	good	3290.47	193	19.69
1	forest	t. chrysantha	forest_tc07	1_forest_tc07.1	general	69.80	13.77	7.30	70.08	0.28	0.00	good	3290.47	193	19.69
1	forest	t. chrysantha	forest_tc07	1_forest_tc07.11	general	68.52	10.59	8.11	68.55	0.03	0.00	good	3290.47	193	19.69
1	forest	t. chrysantha	forest_tc07	1_forest_tc07.7	general	59.21	12.26	6.92	59.21	0.00	0.00	good	3290.47	193	19.69
1	forest	t. chrysantha	forest_tc07	1_forest_tc07.3	general	72.83	13.04	7.74	72.83	0.00	0.00	good	3290.47	193	19.69
1	forest	t. chrysantha	forest_tc08	1_forest_tc08.16	general	98.87	16.77	9.00	100.02	1.15	0.01	bad	6188.60	233	36.80
1	forest	t. chrysantha	forest_tc08	1_forest_tc08.3	general	78.44	18.18	8.11	91.41	12.98	0.14	bad	6188.60	233	36.80
1	forest	t. chrysantha	forest_tc08	1_forest_tc08.8	general	179.96	22.59	12.37	183.20	3.24	0.02	bad	6188.60	233	36.80
1	forest	t. chrysantha	forest_tc08	1_forest_tc08.13	general	206.56	23.22	15.13	254.26	47.70	0.19	bad	6188.60	233	36.80
1	forest	t. chrysantha	forest_tc08	1_forest_tc08.14	general	109.34	17.54	9.71	113.37	4.03	0.04	bad	6188.60	233	36.80
1	forest	t. chrysantha	forest_tc08	1_forest_tc08.10	general	109.46	14.86	10.45	121.39	11.93	0.10	bad	6188.60	233	36.80
1	forest	t. chrysantha	forest_tc08	1_forest_tc08.2	general	193.29	21.43	12.52	210.10	16.82	0.08	bad	6188.60	233	36.80
1	forest	t. chrysantha	forest_tc08	1_forest_tc08.9	general	170.46	20.27	12.84	176.54	6.07	0.03	bad	6188.60	233	36.80
1	forest	t. chrysantha	forest_tc08	1_forest_tc08.4	general	133.87	23.35	10.53	151.67	17.80	0.12	bad	6188.60	233	36.80
1	forest	t. chrysantha	forest_tc08	1_forest_tc08.1	general	252.57	23.22	15.65	270.64	18.07	0.07	bad	6188.60	233	36.80
1	forest	t. chrysantha	forest_tc09	1_forest_tc09.2	general	108.75	20.17	8.54	112.20	3.46	0.03	good	3133.52	209	22.47
1	forest	t. chrysantha	forest_tc09	1_forest_tc09.3	general	121.27	16.80	10.66	122.82	1.56	0.01	good	3133.52	209	22.47
1	forest	t. chrysantha	forest_tc09	1_forest_tc09.15	general	131.65	21.85	9.88	133.34	1.69	0.01	good	3133.52	209	22.47
1	forest	t. chrysantha	forest_tc09	1_forest_tc09.14	general	87.32	16.53	8.25	88.91	1.59	0.02	good	3133.52	209	22.47
1	forest	t. chrysantha	forest_tc09	1_forest_tc09.4	general	111.55	17.27	9.90	116.29	4.74	0.04	good	3133.52	209	22.47
1	forest	t. chrysantha	forest_tc09	1_forest_tc09.12	general	46.92	12.13	6.07	47.90	0.97	0.02	good	3133.52	209	22.47
1	forest	t. chrysantha	forest_tc09	1_forest_tc09.6	general	53.58	11.43	6.66	54.34	0.76	0.01	good	3133.52	209	22.47
1	forest	t. chrysantha	forest_tc09	1_forest_tc09.10	general	138.79	22.09	10.20	139.53	0.74	0.01	good	3133.52	209	22.47
1	forest	t. chrysantha	forest_tc09	1_forest_tc09.11	general	61.30	11.68	6.96	62.09	0.79	0.01	good	3133.52	209	22.47
1	forest	t. chrysantha	forest_tc09	1_forest_tc09.1	general	98.97	18.48	7.99	101.80	2.83	0.03	good	3133.52	209	22.47
1	forest	t. chrysantha	forest_tc10	1_forest_tc10.12	general	132.78	18.85	11.10	140.29	7.50	0.05	good	7395.34	107	4.88
1	forest	t. chrysantha	forest_tc10	1_forest_tc10.10	general	152.62	20.45	11.27	155.69	3.07	0.02	good	7395.34	107	4.88
1	forest	t. chrysantha	forest_tc10	1_forest_tc10.4	general	207.53	24.37	12.79	209.83	2.30	0.01	good	7395.34	107	4.88
1	forest	t. chrysantha	forest_tc10	1_forest_tc10.15	general	115.48	17.58	10.42	124.26	8.79	0.07	good	7395.34	107	4.88
1	forest	t. chrysantha	forest_tc10	1_forest_tc10.14	general	64.10	12.62	7.30	64.30	0.20	0.00	good	7395.34	107	4.88
1	forest	t. chrysantha	forest_tc10	1_forest_tc10.3	general	181.38	22.17	12.27	185.45	4.07	0.02	good	7395.34	107	4.88
1	forest	t. chrysantha	forest_tc10	1_forest_tc10.9	general	161.79	22.35	11.20	165.99	4.20	0.03	good	7395.34	107	4.88
1	forest	t. chrysantha	forest_tc10	1_forest_tc10.7	general	121.98	18.00	10.07	124.66	2.68	0.02	good	7395.34	107	4.88
1	forest	t. chrysantha	forest_tc10	1_forest_tc10.1	general	144.22	21.42	10.08	146.46	2.25	0.02	good	7395.34	107	4.88
1	forest	t. chrysantha	forest_tc10	1_forest_tc10.2	general	161.65	23.17	10.45	162.13	0.48	0.00	good	7395.34	107	4.88
1	forest	t. chrysantha	forest_tc11	1_forest_tc11.15	general	198.21	26.28	12.03	199.61	1.40	0.01	good	4040.16	149	8.35
1	forest	t. chrysantha	forest_tc11	1_forest_tc11.2	general	149.59	21.73	10.80	155.79	6.20	0.04	good	4040.16	149	8.35
1	forest	t. chrysantha	forest_tc11	1_forest_tc11.6	general	150.65	22.26	10.32	151.26	0.61	0.00	good	4040.16	149	8.35
1	forest	t. chrysantha	forest_tc11	1_forest_tc11.13	general	76.12	14.46	7.90	84.35	8.24	0.10	good	4040.16	149	8.35
1	forest	t. chrysantha	forest_tc11	1_forest_tc11.3	general	158.91	22.23	10.65	158.99	0.08	0.00	good	4040.16	149	8.35
1	forest	t. chrysantha	forest_tc11	1_forest_tc11.4	general	154.94	21.97	10.50	154.94	0.00	0.00	good	4040.16	149	8.35
1	forest	t. chrysantha	forest_tc11	1_forest_tc11.10	general	60.54	15.60	6.32	60.54	0.00	0.00	good	4040.16	149	8.35
1	forest	t. chrysantha	forest_tc11	1_forest_tc11.1	general	154.85	22.09	10.49	157.49	2.64	0.02	good	4040.16	149	8.35
1	forest	t. chrysantha	forest_tc11	1_forest_tc11.14	general	46.13	12.56	5.73	46.13	0.00	0.00	good	4040.16	149	8.35
1	forest	t. chrysantha	forest_tc11	1_forest_tc11.5	general	177.35	23.99	11.42	177.62	0.27	0.00	good	4040.16	149	8.35
1	forest	t. chrysantha	forest_tc12	1_forest_tc12.7	general	230.39	25.24	13.41	233.73	3.34	0.01	good	5683.80	148	8.59
1	forest	t. chrysantha	forest_tc12	1_forest_tc12.10	general	135.19	20.41	9.84	135.23	0.04	0.00	good	5683.80	148	8.59
1	forest	t. chrysantha	forest_tc12	1_forest_tc12.13	general	131.90	17.77	10.58	131.90	0.00	0.00	good	5683.80	148	8.59
1	forest	t. chrysantha	forest_tc12	1_forest_tc12.12	general	208.02	25.69	12.62	211.68	3.66	0.02	good	5683.80	148	8.59
1	forest	t. chrysantha	forest_tc12	1_forest_tc12.9	general	160.67	22.05	11.49	160.72	0.06	0.00	good	5683.80	148	8.59
1	forest	t. chrysantha	forest_tc12	1_forest_tc12.14	general	294.57	26.76	15.73	294.71	0.14	0.00	good	5683.80	148	8.59
1	forest	t. chrysantha	forest_tc12	1_forest_tc12.5	general	157.01	22.57	11.20	157.01	0.00	0.00	good	5683.80	148	8.59
1	forest	t. chrysantha	forest_tc12	1_forest_tc12.6	general	154.88	22.40	10.41	155.07	0.19	0.00	good	5683.80	148	8.59
1	forest	t. chrysantha	forest_tc12	1_forest_tc12.8	general	222.26	24.37	13.10	222.26	0.00	0.00	good	5683.80	148	8.59
1	forest	t. chrysantha	forest_tc12	1_forest_tc12.2	general	192.19	22.40	12.49	192.28	0.10	0.00	good	5683.80	148	8.59
1	forest	t. chrysantha	forest_tc13	1_forest_tc13.5	general	75.29	17.71	6.85	75.79	0.50	0.01	good	9710.37	183	22.91
1	forest	t. chrysantha	forest_tc13	1_forest_tc13.3	general	141.58	16.83	12.50	154.54	12.96	0.08	good	9710.37	183	22.91
1	forest	t. chrysantha	forest_tc13	1_forest_tc13.9	general	80.53	16.53	7.07	80.53	0.00	0.00	good	9710.37	183	22.91
1	forest	t. chrysantha	forest_tc13	1_forest_tc13.4	general	82.29	18.10	7.36	82.98	0.69	0.01	good	9710.37	183	22.91
1	forest	t. chrysantha	forest_tc13	1_forest_tc13.7	general	184.91	20.21	12.42	199.05	14.15	0.07	good	9710.37	183	22.91
1	forest	t. chrysantha	forest_tc13	1_forest_tc13.8	general	189.18	24.66	12.23	194.07	4.89	0.03	good	9710.37	183	22.91
1	forest	t. chrysantha	forest_tc13	1_forest_tc13.10	general	214.97	27.17	12.56	214.97	0.00	0.00	good	9710.37	183	22.91
1	forest	t. chrysantha	forest_tc13	1_forest_tc13.6	general	209.32	25.74	12.28	209.49	0.17	0.00	good	9710.37	183	22.91
1	forest	t. chrysantha	forest_tc13	1_forest_tc13.2	general	333.41	28.98	17.50	343.08	9.67	0.03	good	9710.37	183	22.91
1	forest	t. chrysantha	forest_tc13	1_forest_tc13.11	general	62.45	14.07	7.17	63.90	1.45	0.02	good	9710.37	183	22.91
1	forest	t. chrysantha	forest_tc14	1_forest_tc14.2	general	317.47	30.28	16.93	342.88	25.40	0.07	intermediate	23331.16	328	11.85
1	forest	t. chrysantha	forest_tc14	1_forest_tc14.12	general	194.82	24.22	12.61	203.10	8.29	0.04	intermediate	23331.16	328	11.85
1	forest	t. chrysantha	forest_tc14	1_forest_tc14.11	general	221.63	24.74	13.29	234.58	12.95	0.06	intermediate	23331.16	328	11.85
1	forest	t. chrysantha	forest_tc14	1_forest_tc14.4	general	237.00	28.30	13.07	242.83	5.83	0.02	intermediate	23331.16	328	11.85
1	forest	t. chrysantha	forest_tc14	1_forest_tc14.10	general	288.04	25.96	15.70	293.30	5.26	0.02	intermediate	23331.16	328	11.85
1	forest	t. chrysantha	forest_tc14	1_forest_tc14.6	general	231.06	24.66	15.17	255.51	24.45	0.10	intermediate	23331.16	328	11.85
1	forest	t. chrysantha	forest_tc14	1_forest_tc14.7	general	244.44	27.67	15.17	266.18	21.73	0.08	intermediate	23331.16	328	11.85
1	forest	t. chrysantha	forest_tc14	1_forest_tc14.8	general	254.72	28.23	13.88	270.40	15.68	0.06	intermediate	23331.16	328	11.85
1	forest	t. chrysantha	forest_tc14	1_forest_tc14.9	general	181.51	17.78	13.98	184.72	3.22	0.02	intermediate	23331.16	328	11.85
1	forest	t. chrysantha	forest_tc14	1_forest_tc14.1	general	281.01	28.79	16.29	298.85	17.84	0.06	intermediate	23331.16	328	11.85
1	forest	t. chrysantha	forest_tc15	1_forest_tc15.6	general	100.36	16.52	9.43	100.38	0.03	0.00	good	2520.66	89	16.98
1	forest	t. chrysantha	forest_tc15	1_forest_tc15.12	general	74.40	15.32	7.87	74.40	0.00	0.00	good	2520.66	89	16.98
1	forest	t. chrysantha	forest_tc15	1_forest_tc15.1	general	68.70	15.70	7.10	68.70	0.00	0.00	good	2520.66	89	16.98
1	forest	t. chrysantha	forest_tc15	1_forest_tc15.10	general	46.26	11.61	6.65	50.71	4.45	0.09	good	2520.66	89	16.98
1	forest	t. chrysantha	forest_tc15	1_forest_tc15.11	general	66.94	13.26	7.80	75.12	8.18	0.11	good	2520.66	89	16.98
1	forest	t. chrysantha	forest_tc15	1_forest_tc15.15	general	34.93	9.85	5.83	34.93	0.00	0.00	good	2520.66	89	16.98
1	forest	t. chrysantha	forest_tc15	1_forest_tc15.9	general	90.17	16.49	9.00	90.17	0.00	0.00	good	2520.66	89	16.98
1	forest	t. chrysantha	forest_tc15	1_forest_tc15.14	general	19.83	8.44	4.81	29.76	9.92	0.33	good	2520.66	89	16.98
1	forest	t. chrysantha	forest_tc15	1_forest_tc15.3	general	55.03	13.29	6.74	56.06	1.03	0.02	good	2520.66	89	16.98
1	forest	t. chrysantha	forest_tc15	1_forest_tc15.2	general	47.73	12.55	6.34	49.94	2.21	0.04	good	2520.66	89	16.98
1	forest	t. chrysantha	forest_tc16	1_forest_tc16.3	general	217.43	26.48	13.24	223.14	5.71	0.03	good	12491.61	234	77.31
1	forest	t. chrysantha	forest_tc16	1_forest_tc16.6	general	271.68	29.01	15.40	276.74	5.06	0.02	good	12491.61	234	77.31
1	forest	t. chrysantha	forest_tc16	1_forest_tc16.14	general	119.35	19.53	9.73	125.68	6.34	0.05	good	12491.61	234	77.31
1	forest	t. chrysantha	forest_tc16	1_forest_tc16.15	general	104.99	16.70	9.80	111.02	6.03	0.05	good	12491.61	234	77.31
1	forest	t. chrysantha	forest_tc16	1_forest_tc16.4	general	214.48	25.78	12.48	217.56	3.07	0.01	good	12491.61	234	77.31
1	forest	t. chrysantha	forest_tc16	1_forest_tc16.13	general	125.77	20.70	9.60	128.80	3.03	0.02	good	12491.61	234	77.31
1	forest	t. chrysantha	forest_tc16	1_forest_tc16.9	general	229.45	22.97	14.73	237.74	8.29	0.03	good	12491.61	234	77.31
1	forest	t. chrysantha	forest_tc16	1_forest_tc16.10	general	210.45	22.31	14.17	220.46	10.01	0.05	good	12491.61	234	77.31
1	forest	t. chrysantha	forest_tc16	1_forest_tc16.2	general	264.61	26.72	15.94	275.70	11.09	0.04	good	12491.61	234	77.31
1	forest	t. chrysantha	forest_tc16	1_forest_tc16.1	general	289.10	28.42	16.41	300.39	11.29	0.04	good	12491.61	234	77.31
1	forest	t. chrysantha	forest_tc17	1_forest_tc17.10	general	249.40	28.90	13.51	249.40	0.00	0.00	good	12488.39	417	110.22
1	forest	t. chrysantha	forest_tc17	1_forest_tc17.9	general	216.75	24.30	13.96	216.75	0.00	0.00	good	12488.39	417	110.22
1	forest	t. chrysantha	forest_tc17	1_forest_tc17.15	general	169.16	23.22	11.11	169.16	0.00	0.00	good	12488.39	417	110.22
1	forest	t. chrysantha	forest_tc17	1_forest_tc17.3	general	246.66	29.05	13.49	246.66	0.00	0.00	good	12488.39	417	110.22
1	forest	t. chrysantha	forest_tc17	1_forest_tc17.11	general	177.36	25.87	11.07	187.10	9.74	0.05	good	12488.39	417	110.22
1	forest	t. chrysantha	forest_tc17	1_forest_tc17.13	general	183.28	22.08	12.30	183.86	0.57	0.00	good	12488.39	417	110.22
1	forest	t. chrysantha	forest_tc17	1_forest_tc17.1	general	216.89	27.17	12.30	216.89	0.00	0.00	good	12488.39	417	110.22
1	forest	t. chrysantha	forest_tc17	1_forest_tc17.12	general	108.14	17.03	9.39	108.14	0.00	0.00	good	12488.39	417	110.22
1	forest	t. chrysantha	forest_tc17	1_forest_tc17.5	general	169.44	23.04	10.91	169.44	0.00	0.00	good	12488.39	417	110.22
1	forest	t. chrysantha	forest_tc17	1_forest_tc17.2	general	234.78	27.05	12.66	234.88	0.10	0.00	good	12488.39	417	110.22
1	forest	t. chrysantha	forest_tc18	1_forest_tc18.16	general	44.56	12.86	5.27	45.19	0.63	0.01	good	7429.85	323	21.95
1	forest	t. chrysantha	forest_tc18	1_forest_tc18.14	general	66.01	14.10	6.90	69.74	3.73	0.05	good	7429.85	323	21.95
1	forest	t. chrysantha	forest_tc18	1_forest_tc18.4	general	125.28	20.75	9.54	126.86	1.58	0.01	good	7429.85	323	21.95
1	forest	t. chrysantha	forest_tc18	1_forest_tc18.6	general	140.71	22.53	9.96	148.76	8.05	0.05	good	7429.85	323	21.95
1	forest	t. chrysantha	forest_tc18	1_forest_tc18.12	general	33.88	10.36	5.04	35.04	1.17	0.03	good	7429.85	323	21.95
1	forest	t. chrysantha	forest_tc18	1_forest_tc18.15	general	160.16	22.37	11.49	162.36	2.19	0.01	good	7429.85	323	21.95
1	forest	t. chrysantha	forest_tc18	1_forest_tc18.2	general	111.56	20.18	8.56	112.83	1.27	0.01	good	7429.85	323	21.95
1	forest	t. chrysantha	forest_tc18	1_forest_tc18.1	general	64.02	15.37	6.66	68.32	4.30	0.06	good	7429.85	323	21.95
1	forest	t. chrysantha	forest_tc18	1_forest_tc18.8	general	150.65	21.59	11.43	166.21	15.56	0.09	good	7429.85	323	21.95
1	forest	t. chrysantha	forest_tc18	1_forest_tc18.9	general	108.38	19.66	9.34	111.15	2.77	0.02	good	7429.85	323	21.95
1	forest	t. chrysantha	forest_tc19	1_forest_tc19.3	general	60.70	11.31	7.31	62.93	2.23	0.04	good	5765.82	182	57.81
1	forest	t. chrysantha	forest_tc19	1_forest_tc19.13	general	51.79	14.75	6.71	60.56	8.77	0.14	good	5765.82	182	57.81
1	forest	t. chrysantha	forest_tc19	1_forest_tc19.5	general	91.10	18.76	8.02	96.13	5.03	0.05	good	5765.82	182	57.81
1	forest	t. chrysantha	forest_tc19	1_forest_tc19.11	general	65.99	15.72	6.87	71.27	5.28	0.07	good	5765.82	182	57.81
1	forest	t. chrysantha	forest_tc19	1_forest_tc19.15	general	145.25	23.65	10.78	155.18	9.93	0.06	good	5765.82	182	57.81
1	forest	t. chrysantha	forest_tc19	1_forest_tc19.10	general	86.01	18.48	7.90	96.41	10.40	0.11	good	5765.82	182	57.81
1	forest	t. chrysantha	forest_tc19	1_forest_tc19.12	general	73.45	15.83	7.46	78.32	4.88	0.06	good	5765.82	182	57.81
1	forest	t. chrysantha	forest_tc19	1_forest_tc19.2	general	118.54	16.79	10.02	124.73	6.19	0.05	good	5765.82	182	57.81
1	forest	t. chrysantha	forest_tc19	1_forest_tc19.9	general	94.60	18.89	7.97	98.56	3.97	0.04	good	5765.82	182	57.81
1	forest	t. chrysantha	forest_tc19	1_forest_tc19.14	general	41.02	10.62	5.82	42.96	1.94	0.05	good	5765.82	182	57.81
1	forest	t. chrysantha	forest_tc20	1_forest_tc20.7	general	67.14	14.42	7.50	71.55	4.40	0.06	good	5901.53	91	10.65
1	forest	t. chrysantha	forest_tc20	1_forest_tc20.9	general	89.47	15.50	8.98	90.47	1.00	0.01	good	5901.53	91	10.65
1	forest	t. chrysantha	forest_tc20	1_forest_tc20.2	general	84.91	15.34	8.68	87.88	2.97	0.03	good	5901.53	91	10.65
1	forest	t. chrysantha	forest_tc20	1_forest_tc20.4	general	79.94	13.63	8.60	82.21	2.28	0.03	good	5901.53	91	10.65
1	forest	t. chrysantha	forest_tc20	1_forest_tc20.8	general	71.48	14.43	7.62	73.29	1.81	0.02	good	5901.53	91	10.65
1	forest	t. chrysantha	forest_tc20	1_forest_tc20.11	general	59.68	14.75	6.82	67.33	7.65	0.11	good	5901.53	91	10.65
1	forest	t. chrysantha	forest_tc20	1_forest_tc20.3	general	79.04	13.79	8.80	80.68	1.64	0.02	good	5901.53	91	10.65
1	forest	t. chrysantha	forest_tc20	1_forest_tc20.10	general	103.74	17.36	8.69	104.73	0.99	0.01	good	5901.53	91	10.65
1	forest	t. chrysantha	forest_tc20	1_forest_tc20.12	general	79.17	16.10	7.62	83.15	3.98	0.05	good	5901.53	91	10.65
1	forest	t. chrysantha	forest_tc20	1_forest_tc20.15	general	112.62	17.56	10.50	126.58	13.96	0.11	good	5901.53	91	10.65
1	forest	t. chrysantha	forest_tc21	1_forest_tc21.5	general	72.00	14.18	7.77	78.28	6.27	0.08	good	6862.09	134	6.91
1	forest	t. chrysantha	forest_tc21	1_forest_tc21.13	general	55.21	13.65	6.49	55.79	0.59	0.01	good	6862.09	134	6.91
1	forest	t. chrysantha	forest_tc21	1_forest_tc21.2	general	86.45	16.47	8.62	89.88	3.43	0.04	good	6862.09	134	6.91
1	forest	t. chrysantha	forest_tc21	1_forest_tc21.3	general	27.93	8.57	4.63	28.05	0.12	0.00	good	6862.09	134	6.91
1	forest	t. chrysantha	forest_tc21	1_forest_tc21.11	general	85.77	16.37	8.27	85.77	0.00	0.00	good	6862.09	134	6.91
1	forest	t. chrysantha	forest_tc21	1_forest_tc21.4	general	90.54	18.14	8.39	94.23	3.69	0.04	good	6862.09	134	6.91
1	forest	t. chrysantha	forest_tc21	1_forest_tc21.6	general	61.86	14.77	8.91	110.59	48.73	0.44	good	6862.09	134	6.91
1	forest	t. chrysantha	forest_tc21	1_forest_tc21.10	general	47.42	12.96	7.39	74.28	26.86	0.36	good	6862.09	134	6.91
1	forest	t. chrysantha	forest_tc21	1_forest_tc21.12	general	87.04	16.80	8.14	87.04	0.00	0.00	good	6862.09	134	6.91
1	forest	t. chrysantha	forest_tc21	1_forest_tc21.7	general	73.79	14.48	8.27	84.83	11.04	0.13	good	6862.09	134	6.91
1	pasture	c. montana	pasture_cm01	1_pasture_cm01.9	general	16.23	6.90	2.95	16.23	0.00	0.00	good	10209.75	129	6.85
1	pasture	c. montana	pasture_cm01	1_pasture_cm01.10	general	67.17	15.42	5.94	68.43	1.25	0.02	good	10209.75	129	6.85
1	pasture	c. montana	pasture_cm01	1_pasture_cm01.6	general	49.67	12.29	5.58	49.67	0.00	0.00	good	10209.75	129	6.85
1	pasture	c. montana	pasture_cm01	1_pasture_cm01.13	general	84.20	17.02	6.58	84.20	0.00	0.00	good	10209.75	129	6.85
1	pasture	c. montana	pasture_cm01	1_pasture_cm01.11	general	35.45	11.01	4.58	36.07	0.61	0.02	good	10209.75	129	6.85
1	pasture	c. montana	pasture_cm01	1_pasture_cm01.5	general	77.74	15.87	6.35	77.74	0.00	0.00	good	10209.75	129	6.85
1	pasture	c. montana	pasture_cm01	1_pasture_cm01.12	general	35.35	10.65	4.42	35.35	0.00	0.00	good	10209.75	129	6.85
1	pasture	c. montana	pasture_cm01	1_pasture_cm01.3	general	23.55	8.22	3.94	23.55	0.00	0.00	good	10209.75	129	6.85
1	pasture	c. montana	pasture_cm01	1_pasture_cm01.4	general	45.72	11.58	4.97	45.72	0.00	0.00	good	10209.75	129	6.85
1	pasture	c. montana	pasture_cm01	1_pasture_cm01.14	general	46.50	12.19	5.43	46.92	0.42	0.01	good	10209.75	129	6.85
1	pasture	c. montana	pasture_cm02	1_pasture_cm02.5	general	25.78	8.54	4.20	26.55	0.77	0.03	good	19670.65	197	25.20
1	pasture	c. montana	pasture_cm02	1_pasture_cm02.1	general	15.26	8.99	2.71	19.70	4.44	0.23	good	19670.65	197	25.20
1	pasture	c. montana	pasture_cm02	1_pasture_cm02.12	general	62.49	16.62	5.94	66.85	4.36	0.07	good	19670.65	197	25.20
1	pasture	c. montana	pasture_cm02	1_pasture_cm02.10	general	48.39	14.07	4.84	50.61	2.21	0.04	good	19670.65	197	25.20
1	pasture	c. montana	pasture_cm02	1_pasture_cm02.13	general	33.91	9.26	4.76	34.28	0.36	0.01	good	19670.65	197	25.20
1	pasture	c. montana	pasture_cm02	1_pasture_cm02.3	general	21.35	10.63	3.08	22.23	0.88	0.04	good	19670.65	197	25.20
1	pasture	c. montana	pasture_cm02	1_pasture_cm02.9	general	63.99	15.67	5.08	63.99	0.00	0.00	good	19670.65	197	25.20
1	pasture	c. montana	pasture_cm02	1_pasture_cm02.14	general	47.66	13.73	4.86	49.21	1.54	0.03	good	19670.65	197	25.20
1	pasture	c. montana	pasture_cm02	1_pasture_cm02.8	general	23.67	10.52	3.67	27.99	4.32	0.15	good	19670.65	197	25.20
1	pasture	c. montana	pasture_cm02	1_pasture_cm02.2	general	34.95	12.93	4.58	46.70	11.75	0.25	good	19670.65	197	25.20
1	pasture	c. montana	pasture_cm03	1_pasture_cm03.5	general	48.84	12.23	5.94	49.83	1.00	0.02	intermediate	11271.42	269	27.35
1	pasture	c. montana	pasture_cm03	1_pasture_cm03.12	general	67.44	17.13	5.27	67.44	0.00	0.00	intermediate	11271.42	269	27.35
1	pasture	c. montana	pasture_cm03	1_pasture_cm03.13	general	5.92	5.77	1.80	7.58	1.66	0.22	intermediate	11271.42	269	27.35
1	pasture	c. montana	pasture_cm03	1_pasture_cm03.3	general	60.33	13.16	6.51	60.63	0.30	0.00	intermediate	11271.42	269	27.35
1	pasture	c. montana	pasture_cm03	1_pasture_cm03.7	general	27.03	11.60	3.57	27.07	0.03	0.00	intermediate	11271.42	269	27.35
1	pasture	c. montana	pasture_cm03	1_pasture_cm03.11	general	8.92	6.52	2.02	8.92	0.00	0.00	intermediate	11271.42	269	27.35
1	pasture	c. montana	pasture_cm03	1_pasture_cm03.14	general	24.12	10.46	3.43	24.21	0.09	0.00	intermediate	11271.42	269	27.35
1	pasture	c. montana	pasture_cm03	1_pasture_cm03.10	general	30.89	11.45	3.59	30.89	0.00	0.00	intermediate	11271.42	269	27.35
1	pasture	c. montana	pasture_cm03	1_pasture_cm03.2	general	35.85	13.28	5.02	35.92	0.07	0.00	intermediate	11271.42	269	27.35
1	pasture	c. montana	pasture_cm03	1_pasture_cm03.8	general	60.73	15.46	5.23	60.73	0.00	0.00	intermediate	11271.42	269	27.35
1	pasture	c. montana	pasture_cm04	1_pasture_cm04.1	general	47.12	12.94	4.95	49.38	2.26	0.05	good	20360.43	270	23.37
1	pasture	c. montana	pasture_cm04	1_pasture_cm04.6	general	23.79	9.41	4.28	26.59	2.79	0.11	good	20360.43	270	23.37
1	pasture	c. montana	pasture_cm04	1_pasture_cm04.11	general	18.51	8.83	3.99	23.31	4.81	0.21	good	20360.43	270	23.37
1	pasture	c. montana	pasture_cm04	1_pasture_cm04.9	general	24.05	9.31	4.23	29.36	5.31	0.18	good	20360.43	270	23.37
1	pasture	c. montana	pasture_cm04	1_pasture_cm04.14	general	20.54	9.37	3.71	24.72	4.18	0.17	good	20360.43	270	23.37
1	pasture	c. montana	pasture_cm04	1_pasture_cm04.7	general	16.24	7.06	3.93	17.39	1.15	0.07	good	20360.43	270	23.37
1	pasture	c. montana	pasture_cm04	1_pasture_cm04.12	general	43.87	14.48	5.11	50.38	6.51	0.13	good	20360.43	270	23.37
1	pasture	c. montana	pasture_cm04	1_pasture_cm04.8	general	20.75	12.15	3.71	27.79	7.04	0.25	good	20360.43	270	23.37
1	pasture	c. montana	pasture_cm04	1_pasture_cm04.4	general	22.02	9.17	3.16	22.30	0.28	0.01	good	20360.43	270	23.37
1	pasture	c. montana	pasture_cm04	1_pasture_cm04.2	general	45.31	11.82	5.39	45.44	0.13	0.00	good	20360.43	270	23.37
1	pasture	c. montana	pasture_cm05	1_pasture_cm05.2	general	51.55	13.35	5.64	51.62	0.07	0.00	good	31997.18	273	11.33
1	pasture	c. montana	pasture_cm05	1_pasture_cm05.1	general	72.08	12.96	7.12	72.08	0.00	0.00	good	31997.18	273	11.33
1	pasture	c. montana	pasture_cm05	1_pasture_cm05.7	general	66.04	13.72	7.28	66.04	0.00	0.00	good	31997.18	273	11.33
1	pasture	c. montana	pasture_cm05	1_pasture_cm05.4	general	73.95	14.08	6.74	74.28	0.33	0.00	good	31997.18	273	11.33
1	pasture	c. montana	pasture_cm05	1_pasture_cm05.12	general	81.57	16.70	7.33	83.95	2.38	0.03	good	31997.18	273	11.33
1	pasture	c. montana	pasture_cm05	1_pasture_cm05.8	general	56.99	12.73	5.92	56.99	0.00	0.00	good	31997.18	273	11.33
1	pasture	c. montana	pasture_cm05	1_pasture_cm05.9	general	121.26	17.23	8.96	121.26	0.00	0.00	good	31997.18	273	11.33
1	pasture	c. montana	pasture_cm05	1_pasture_cm05.6	general	91.01	17.14	7.82	91.01	0.00	0.00	good	31997.18	273	11.33
1	pasture	c. montana	pasture_cm05	1_pasture_cm05.15	general	82.12	16.43	7.23	82.16	0.04	0.00	good	31997.18	273	11.33
1	pasture	c. montana	pasture_cm05	1_pasture_cm05.11	general	84.79	15.09	7.72	84.84	0.06	0.00	good	31997.18	273	11.33
1	pasture	c. montana	pasture_cm06	1_pasture_cm06.12	general	21.76	9.09	3.16	21.78	0.03	0.00	good	59816.83	331	22.79
1	pasture	c. montana	pasture_cm06	1_pasture_cm06.14	general	57.36	14.46	5.18	57.55	0.19	0.00	good	59816.83	331	22.79
1	pasture	c. montana	pasture_cm06	1_pasture_cm06.7	general	61.28	15.92	5.70	67.77	6.48	0.10	good	59816.83	331	22.79
1	pasture	c. montana	pasture_cm06	1_pasture_cm06.13	general	23.29	9.65	3.35	23.53	0.24	0.01	good	59816.83	331	22.79
1	pasture	c. montana	pasture_cm06	1_pasture_cm06.8	general	75.16	16.11	5.76	75.17	0.01	0.00	good	59816.83	331	22.79
1	pasture	c. montana	pasture_cm06	1_pasture_cm06.9	general	20.13	9.94	3.33	22.95	2.81	0.12	good	59816.83	331	22.79
1	pasture	c. montana	pasture_cm06	1_pasture_cm06.11	ant	17.93	9.09	2.91	19.40	1.47	0.08	good	59816.83	331	22.79
1	pasture	c. montana	pasture_cm06	1_pasture_cm06.2	general	52.26	13.77	4.86	53.35	1.09	0.02	good	59816.83	331	22.79
1	pasture	c. montana	pasture_cm06	1_pasture_cm06.6	general	36.36	10.56	4.55	37.15	0.79	0.02	good	59816.83	331	22.79
1	pasture	c. montana	pasture_cm06	1_pasture_cm06.1	general	18.28	7.97	3.49	24.15	5.87	0.24	good	59816.83	331	22.79
1	pasture	c. montana	pasture_cm07	1_pasture_cm07.5	general	48.94	14.84	4.74	49.92	0.98	0.02	bad	4676.49	172	12.17
1	pasture	c. montana	pasture_cm07	1_pasture_cm07.9	general	29.42	10.84	3.84	29.90	0.48	0.02	bad	4676.49	172	12.17
1	pasture	c. montana	pasture_cm07	1_pasture_cm07.15	general	28.47	11.15	4.28	28.62	0.16	0.01	bad	4676.49	172	12.17
1	pasture	c. montana	pasture_cm07	1_pasture_cm07.14	general	20.10	11.94	3.01	22.15	2.06	0.09	bad	4676.49	172	12.17
1	pasture	c. montana	pasture_cm07	1_pasture_cm07.2	general	47.16	15.45	4.74	53.52	6.36	0.12	bad	4676.49	172	12.17
1	pasture	c. montana	pasture_cm07	1_pasture_cm07.3	general	37.37	12.69	5.04	44.97	7.60	0.17	bad	4676.49	172	12.17
1	pasture	c. montana	pasture_cm07	1_pasture_cm07.11	general	38.40	12.60	4.35	42.61	4.21	0.10	bad	4676.49	172	12.17
1	pasture	c. montana	pasture_cm07	1_pasture_cm07.12	general	41.68	12.60	4.38	42.78	1.10	0.03	bad	4676.49	172	12.17
1	pasture	c. montana	pasture_cm07	1_pasture_cm07.10	general	32.96	10.89	4.24	36.04	3.08	0.09	bad	4676.49	172	12.17
1	pasture	c. montana	pasture_cm07	1_pasture_cm07.13	general	43.39	14.70	4.09	45.80	2.42	0.05	bad	4676.49	172	12.17
1	pasture	c. montana	pasture_cm08	1_pasture_cm08.6	general	83.94	18.30	5.81	84.10	0.16	0.00	good	26419.32	218	16.31
1	pasture	c. montana	pasture_cm08	1_pasture_cm08.12	general	41.67	13.12	4.35	42.81	1.15	0.03	good	26419.32	218	16.31
1	pasture	c. montana	pasture_cm08	1_pasture_cm08.8	general	38.87	14.10	4.92	45.80	6.93	0.15	good	26419.32	218	16.31
1	pasture	c. montana	pasture_cm08	1_pasture_cm08.13	general	43.39	14.45	4.21	45.95	2.56	0.06	good	26419.32	218	16.31
1	pasture	c. montana	pasture_cm08	1_pasture_cm08.7	general	50.65	13.57	4.98	50.74	0.09	0.00	good	26419.32	218	16.31
1	pasture	c. montana	pasture_cm08	1_pasture_cm08.4	general	88.92	19.02	6.21	89.00	0.08	0.00	good	26419.32	218	16.31
1	pasture	c. montana	pasture_cm08	1_pasture_cm08.9	general	62.97	16.66	4.91	63.32	0.35	0.01	good	26419.32	218	16.31
1	pasture	c. montana	pasture_cm08	1_pasture_cm08.10	general	30.70	10.57	4.05	30.70	0.00	0.00	good	26419.32	218	16.31
1	pasture	c. montana	pasture_cm08	1_pasture_cm08.11	general	21.29	9.00	3.34	21.29	0.00	0.00	good	26419.32	218	16.31
1	pasture	c. montana	pasture_cm08	1_pasture_cm08.5	general	71.01	17.31	5.65	71.01	0.00	0.00	good	26419.32	218	16.31
1	pasture	c. montana	pasture_cm09	1_pasture_cm09.12	general	28.32	11.15	3.81	30.53	2.20	0.07	good	8004.22	118	6.90
1	pasture	c. montana	pasture_cm09	1_pasture_cm09.13	general	28.67	10.81	3.43	28.67	0.00	0.00	good	8004.22	118	6.90
1	pasture	c. montana	pasture_cm09	1_pasture_cm09.1	general	16.35	8.36	2.75	16.57	0.22	0.01	good	8004.22	118	6.90
1	pasture	c. montana	pasture_cm09	1_pasture_cm09.11	general	16.34	7.87	2.95	16.66	0.33	0.02	good	8004.22	118	6.90
1	pasture	c. montana	pasture_cm09	1_pasture_cm09.14	general	38.82	11.99	4.34	38.97	0.16	0.00	good	8004.22	118	6.90
1	pasture	c. montana	pasture_cm09	1_pasture_cm09.3	general	21.53	8.70	3.24	21.53	0.00	0.00	good	8004.22	118	6.90
1	pasture	c. montana	pasture_cm09	1_pasture_cm09.10	general	48.85	13.52	4.41	48.85	0.00	0.00	good	8004.22	118	6.90
1	pasture	c. montana	pasture_cm09	1_pasture_cm09.4	general	115.78	19.93	7.61	115.78	0.00	0.00	good	8004.22	118	6.90
1	pasture	c. montana	pasture_cm09	1_pasture_cm09.15	general	23.74	9.93	3.32	23.74	0.00	0.00	good	8004.22	118	6.90
1	pasture	c. montana	pasture_cm09	1_pasture_cm09.7	general	34.47	11.25	3.98	34.47	0.00	0.00	good	8004.22	118	6.90
1	pasture	c. montana	pasture_cm10	1_pasture_cm10.4	general	69.14	15.63	5.81	69.24	0.11	0.00	good	9780.90	169	5.68
1	pasture	c. montana	pasture_cm10	1_pasture_cm10.10	general	95.34	19.19	6.48	95.40	0.06	0.00	good	9780.90	169	5.68
1	pasture	c. montana	pasture_cm10	1_pasture_cm10.8	general	109.41	20.03	7.27	109.42	0.01	0.00	good	9780.90	169	5.68
1	pasture	c. montana	pasture_cm10	1_pasture_cm10.6	general	63.56	15.10	5.94	63.68	0.11	0.00	good	9780.90	169	5.68
1	pasture	c. montana	pasture_cm10	1_pasture_cm10.13	general	54.10	14.81	4.98	54.10	0.00	0.00	good	9780.90	169	5.68
1	pasture	c. montana	pasture_cm10	1_pasture_cm10.1	general	50.34	13.68	4.72	50.34	0.00	0.00	good	9780.90	169	5.68
1	pasture	c. montana	pasture_cm10	1_pasture_cm10.5	general	36.38	11.95	4.05	36.38	0.00	0.00	good	9780.90	169	5.68
1	pasture	c. montana	pasture_cm10	1_pasture_cm10.11	general	45.09	12.25	4.73	45.12	0.03	0.00	good	9780.90	169	5.68
1	pasture	c. montana	pasture_cm10	1_pasture_cm10.2	general	46.00	12.46	4.86	46.00	0.00	0.00	good	9780.90	169	5.68
1	pasture	c. montana	pasture_cm10	1_pasture_cm10.14	general	53.19	14.75	5.41	53.31	0.12	0.00	good	9780.90	169	5.68
1	pasture	c. montana	pasture_cm11	1_pasture_cm11.11	general	11.99	6.63	2.66	17.26	5.27	0.31	bad	6615.37	120	25.02
1	pasture	c. montana	pasture_cm11	1_pasture_cm11.5	general	31.26	10.94	4.02	35.71	4.44	0.12	bad	6615.37	120	25.02
1	pasture	c. montana	pasture_cm11	1_pasture_cm11.15	general	9.82	7.38	2.18	11.42	1.60	0.14	bad	6615.37	120	25.02
1	pasture	c. montana	pasture_cm11	1_pasture_cm11.14	general	16.26	6.90	3.23	20.82	4.56	0.22	bad	6615.37	120	25.02
1	pasture	c. montana	pasture_cm11	1_pasture_cm11.1	general	22.81	11.29	3.21	40.14	17.34	0.43	bad	6615.37	120	25.02
1	pasture	c. montana	pasture_cm11	1_pasture_cm11.8	general	19.68	10.32	3.20	23.06	3.38	0.15	bad	6615.37	120	25.02
1	pasture	c. montana	pasture_cm11	1_pasture_cm11.4	general	23.05	9.62	3.73	29.43	6.38	0.22	bad	6615.37	120	25.02
1	pasture	c. montana	pasture_cm11	1_pasture_cm11.9	general	28.05	11.10	4.38	35.27	7.22	0.20	bad	6615.37	120	25.02
1	pasture	c. montana	pasture_cm11	1_pasture_cm11.7	general	22.43	11.39	4.30	36.89	14.45	0.39	bad	6615.37	120	25.02
1	pasture	c. montana	pasture_cm11	1_pasture_cm11.2	general	44.64	11.72	4.90	45.33	0.69	0.02	bad	6615.37	120	25.02
1	pasture	c. montana	pasture_cm12	1_pasture_cm12.8	general	54.54	14.45	5.64	54.71	0.17	0.00	intermediate	15885.69	184	9.17
1	pasture	c. montana	pasture_cm12	1_pasture_cm12.13	general	96.75	18.65	7.33	100.38	3.63	0.04	intermediate	15885.69	184	9.17
1	pasture	c. montana	pasture_cm12	1_pasture_cm12.4	general	83.02	17.00	6.85	86.00	2.99	0.03	intermediate	15885.69	184	9.17
1	pasture	c. montana	pasture_cm12	1_pasture_cm12.5	general	71.47	16.33	6.50	76.44	4.97	0.06	intermediate	15885.69	184	9.17
1	pasture	c. montana	pasture_cm12	1_pasture_cm12.6	general	71.05	16.66	5.79	71.08	0.03	0.00	intermediate	15885.69	184	9.17
1	pasture	c. montana	pasture_cm12	1_pasture_cm12.10	general	54.81	16.22	5.94	65.65	10.84	0.17	intermediate	15885.69	184	9.17
1	pasture	c. montana	pasture_cm12	1_pasture_cm12.2	general	77.57	16.33	6.44	77.57	0.00	0.00	intermediate	15885.69	184	9.17
1	pasture	c. montana	pasture_cm12	1_pasture_cm12.15	general	43.68	13.68	4.73	44.54	0.86	0.02	intermediate	15885.69	184	9.17
1	pasture	c. montana	pasture_cm12	1_pasture_cm12.7	general	51.58	15.19	5.52	59.09	7.52	0.13	intermediate	15885.69	184	9.17
1	pasture	c. montana	pasture_cm12	1_pasture_cm12.3	general	31.82	11.66	4.12	34.83	3.00	0.09	intermediate	15885.69	184	9.17
1	pasture	c. montana	pasture_cm13	1_pasture_cm13.1	general	61.57	15.41	6.22	61.57	0.00	0.00	good	25781.86	255	6.74
1	pasture	c. montana	pasture_cm13	1_pasture_cm13.7	general	71.03	16.53	6.72	81.09	10.06	0.12	good	25781.86	255	6.74
1	pasture	c. montana	pasture_cm13	1_pasture_cm13.4	general	121.91	19.33	8.00	122.53	0.62	0.01	good	25781.86	255	6.74
1	pasture	c. montana	pasture_cm13	1_pasture_cm13.11	general	62.12	15.35	5.66	62.12	0.00	0.00	good	25781.86	255	6.74
1	pasture	c. montana	pasture_cm13	1_pasture_cm13.10	general	67.51	16.05	6.04	67.66	0.14	0.00	good	25781.86	255	6.74
1	pasture	c. montana	pasture_cm13	1_pasture_cm13.3	general	78.41	15.79	6.60	79.28	0.88	0.01	good	25781.86	255	6.74
1	pasture	c. montana	pasture_cm13	1_pasture_cm13.8	general	89.99	17.90	7.15	90.01	0.02	0.00	good	25781.86	255	6.74
1	pasture	c. montana	pasture_cm13	1_pasture_cm13.2	general	55.13	13.91	5.45	55.62	0.49	0.01	good	25781.86	255	6.74
1	pasture	c. montana	pasture_cm13	1_pasture_cm13.12	general	139.59	21.26	8.81	139.77	0.18	0.00	good	25781.86	255	6.74
1	pasture	c. montana	pasture_cm13	1_pasture_cm13.6	general	85.62	17.25	7.11	85.66	0.04	0.00	good	25781.86	255	6.74
1	pasture	c. montana	pasture_cm14	1_pasture_cm14.14	general	74.53	16.56	6.21	76.44	1.91	0.03	good	26385.67	255	9.82
1	pasture	c. montana	pasture_cm14	1_pasture_cm14.16	general	27.50	9.35	3.79	27.50	0.00	0.00	good	26385.67	255	9.82
1	pasture	c. montana	pasture_cm14	1_pasture_cm14.15	general	32.10	10.68	3.94	32.42	0.32	0.01	good	26385.67	255	9.82
1	pasture	c. montana	pasture_cm14	1_pasture_cm14.12	general	97.07	19.03	6.79	98.02	0.96	0.01	good	26385.67	255	9.82
1	pasture	c. montana	pasture_cm14	1_pasture_cm14.4	general	54.61	13.19	5.38	54.61	0.00	0.00	good	26385.67	255	9.82
1	pasture	c. montana	pasture_cm14	1_pasture_cm14.6	general	67.84	15.69	5.61	67.84	0.00	0.00	good	26385.67	255	9.82
1	pasture	c. montana	pasture_cm14	1_pasture_cm14.3	general	12.50	7.51	2.49	13.46	0.96	0.07	good	26385.67	255	9.82
1	pasture	c. montana	pasture_cm14	1_pasture_cm14.9	general	59.72	15.24	5.24	59.75	0.03	0.00	good	26385.67	255	9.82
1	pasture	c. montana	pasture_cm14	1_pasture_cm14.11	general	33.72	10.09	4.97	33.92	0.20	0.01	good	26385.67	255	9.82
1	pasture	c. montana	pasture_cm14	1_pasture_cm14.8	general	47.31	11.73	5.32	47.38	0.07	0.00	good	26385.67	255	9.82
1	pasture	c. montana	pasture_cm15	1_pasture_cm15.15	general	22.88	8.59	3.48	23.06	0.18	0.01	good	9191.30	157	5.17
1	pasture	c. montana	pasture_cm15	1_pasture_cm15.5	general	39.91	11.32	4.71	39.91	0.00	0.00	good	9191.30	157	5.17
1	pasture	c. montana	pasture_cm15	1_pasture_cm15.1	general	42.48	11.56	4.63	42.48	0.00	0.00	good	9191.30	157	5.17
1	pasture	c. montana	pasture_cm15	1_pasture_cm15.8	general	90.66	15.43	7.00	90.81	0.15	0.00	good	9191.30	157	5.17
1	pasture	c. montana	pasture_cm15	1_pasture_cm15.7	general	34.38	11.69	4.11	34.38	0.00	0.00	good	9191.30	157	5.17
1	pasture	c. montana	pasture_cm15	1_pasture_cm15.3	general	58.26	16.45	4.63	58.30	0.05	0.00	good	9191.30	157	5.17
1	pasture	c. montana	pasture_cm15	1_pasture_cm15.6	general	55.63	12.75	6.08	56.15	0.52	0.01	good	9191.30	157	5.17
1	pasture	c. montana	pasture_cm15	1_pasture_cm15.10	general	26.39	8.22	4.32	26.76	0.36	0.01	good	9191.30	157	5.17
1	pasture	c. montana	pasture_cm15	1_pasture_cm15.14	general	72.10	14.95	5.85	72.13	0.03	0.00	good	9191.30	157	5.17
1	pasture	c. montana	pasture_cm15	1_pasture_cm15.12	general	42.34	11.34	4.97	42.34	0.00	0.00	good	9191.30	157	5.17
1	pasture	c. montana	pasture_cm16	1_pasture_cm16.5	general	65.35	14.59	6.03	65.35	0.00	0.00	good	35788.02	210	11.77
1	pasture	c. montana	pasture_cm16	1_pasture_cm16.15	general	41.33	11.65	4.79	41.67	0.34	0.01	good	35788.02	210	11.77
1	pasture	c. montana	pasture_cm16	1_pasture_cm16.10	general	63.06	15.08	5.58	67.38	4.31	0.06	good	35788.02	210	11.77
1	pasture	c. montana	pasture_cm16	1_pasture_cm16.6	general	60.19	13.58	5.74	60.24	0.06	0.00	good	35788.02	210	11.77
1	pasture	c. montana	pasture_cm16	1_pasture_cm16.14	general	104.39	19.24	6.80	104.44	0.04	0.00	good	35788.02	210	11.77
1	pasture	c. montana	pasture_cm16	1_pasture_cm16.1	general	88.88	16.81	6.94	88.92	0.04	0.00	good	35788.02	210	11.77
1	pasture	c. montana	pasture_cm16	1_pasture_cm16.9	general	69.32	14.91	5.88	69.55	0.23	0.00	good	35788.02	210	11.77
1	pasture	c. montana	pasture_cm16	1_pasture_cm16.12	general	45.39	12.20	4.77	48.49	3.10	0.06	good	35788.02	210	11.77
1	pasture	c. montana	pasture_cm16	1_pasture_cm16.3	general	42.94	11.03	5.82	42.96	0.02	0.00	good	35788.02	210	11.77
1	pasture	c. montana	pasture_cm16	1_pasture_cm16.13	general	45.27	12.85	4.52	46.66	1.39	0.03	good	35788.02	210	11.77
1	pasture	c. montana	pasture_cm17	1_pasture_cm17.2	general	47.80	10.55	5.48	47.80	0.00	0.00	good	10027.43	172	5.54
1	pasture	c. montana	pasture_cm17	1_pasture_cm17.11	general	22.32	9.89	3.31	22.35	0.03	0.00	good	10027.43	172	5.54
1	pasture	c. montana	pasture_cm17	1_pasture_cm17.13	general	46.90	11.11	5.46	48.61	1.71	0.04	good	10027.43	172	5.54
1	pasture	c. montana	pasture_cm17	1_pasture_cm17.4	general	33.69	11.89	4.14	33.75	0.06	0.00	good	10027.43	172	5.54
1	pasture	c. montana	pasture_cm17	1_pasture_cm17.6	general	28.39	13.30	3.59	28.39	0.00	0.00	good	10027.43	172	5.54
1	pasture	c. montana	pasture_cm17	1_pasture_cm17.1	general	36.74	11.98	4.50	36.74	0.00	0.00	good	10027.43	172	5.54
1	pasture	c. montana	pasture_cm17	1_pasture_cm17.5	general	49.52	11.03	5.76	50.67	1.15	0.02	good	10027.43	172	5.54
1	pasture	c. montana	pasture_cm17	1_pasture_cm17.10	general	29.83	11.46	3.94	29.83	0.00	0.00	good	10027.43	172	5.54
1	pasture	c. montana	pasture_cm17	1_pasture_cm17.7	general	49.90	12.73	5.24	50.60	0.70	0.01	good	10027.43	172	5.54
1	pasture	c. montana	pasture_cm17	1_pasture_cm17.8	general	43.10	12.43	4.56	44.49	1.40	0.03	good	10027.43	172	5.54
1	pasture	c. montana	pasture_cm18	1_pasture_cm18.3	general	51.14	13.17	5.58	52.03	0.89	0.02	good	24752.10	238	18.00
1	pasture	c. montana	pasture_cm18	1_pasture_cm18.12	general	54.27	12.67	5.75	54.35	0.08	0.00	good	24752.10	238	18.00
1	pasture	c. montana	pasture_cm18	1_pasture_cm18.6	general	48.44	13.02	5.26	48.44	0.00	0.00	good	24752.10	238	18.00
1	pasture	c. montana	pasture_cm18	1_pasture_cm18.7	general	77.73	15.26	6.78	78.05	0.32	0.00	good	24752.10	238	18.00
1	pasture	c. montana	pasture_cm18	1_pasture_cm18.5	general	94.03	17.09	7.62	94.99	0.96	0.01	good	24752.10	238	18.00
1	pasture	c. montana	pasture_cm18	1_pasture_cm18.4	general	130.75	20.87	8.72	130.75	0.00	0.00	good	24752.10	238	18.00
1	pasture	c. montana	pasture_cm18	1_pasture_cm18.9	general	110.50	20.17	7.56	110.67	0.17	0.00	good	24752.10	238	18.00
1	pasture	c. montana	pasture_cm18	1_pasture_cm18.10	general	110.35	18.28	8.43	110.56	0.21	0.00	good	24752.10	238	18.00
1	pasture	c. montana	pasture_cm18	1_pasture_cm18.13	general	28.67	10.94	3.71	28.67	0.00	0.00	good	24752.10	238	18.00
1	pasture	c. montana	pasture_cm18	1_pasture_cm18.8	general	48.44	12.58	4.96	48.44	0.00	0.00	good	24752.10	238	18.00
1	pasture	h. americana	pasture_ha01	1_pasture_ha01.4	general	157.31	14.19	14.45	166.47	9.16	0.06	good	8820.27	303	19.97
1	pasture	h. americana	pasture_ha01	1_pasture_ha01.9	general	111.11	14.07	11.53	111.15	0.04	0.00	good	8820.27	303	19.97
1	pasture	h. americana	pasture_ha01	1_pasture_ha01.5	general	119.97	13.66	12.63	150.33	30.36	0.20	good	8820.27	303	19.97
1	pasture	h. americana	pasture_ha01	1_pasture_ha01.6	general	180.02	15.88	14.30	180.06	0.05	0.00	good	8820.27	303	19.97
1	pasture	h. americana	pasture_ha01	1_pasture_ha01.7	general	119.63	13.86	12.00	123.43	3.80	0.03	good	8820.27	303	19.97
1	pasture	h. americana	pasture_ha01	1_pasture_ha01.1	general	193.81	16.12	16.00	218.94	25.13	0.11	good	8820.27	303	19.97
1	pasture	h. americana	pasture_ha01	1_pasture_ha01.10	general	188.28	16.99	15.18	192.01	3.73	0.02	good	8820.27	303	19.97
1	pasture	h. americana	pasture_ha01	1_pasture_ha01.13	general	100.33	13.31	11.81	106.35	6.02	0.06	good	8820.27	303	19.97
1	pasture	h. americana	pasture_ha01	1_pasture_ha01.8	general	79.52	10.96	10.04	88.78	9.27	0.10	good	8820.27	303	19.97
1	pasture	h. americana	pasture_ha01	1_pasture_ha01.3	general	180.98	16.50	14.52	183.22	2.23	0.01	good	8820.27	303	19.97
1	pasture	h. americana	pasture_ha02	1_pasture_ha02.9	general	67.38	8.92	9.29	67.38	0.00	0.00	good	11101.68	249	13.32
1	pasture	h. americana	pasture_ha02	1_pasture_ha02.10	general	159.22	14.47	14.91	162.10	2.88	0.02	good	11101.68	249	13.32
1	pasture	h. americana	pasture_ha02	1_pasture_ha02.4	general	222.43	15.54	17.33	224.49	2.06	0.01	good	11101.68	249	13.32
1	pasture	h. americana	pasture_ha02	1_pasture_ha02.1	general	284.22	20.45	20.93	314.13	29.91	0.10	good	11101.68	249	13.32
1	pasture	h. americana	pasture_ha02	1_pasture_ha02.7	general	177.05	16.19	15.38	178.99	1.94	0.01	good	11101.68	249	13.32
1	pasture	h. americana	pasture_ha02	1_pasture_ha02.3	general	258.15	17.77	18.78	258.31	0.16	0.00	good	11101.68	249	13.32
1	pasture	h. americana	pasture_ha02	1_pasture_ha02.8	general	207.91	15.51	17.89	217.78	9.87	0.05	good	11101.68	249	13.32
1	pasture	h. americana	pasture_ha02	1_pasture_ha02.11	general	65.15	10.36	8.87	67.68	2.53	0.04	good	11101.68	249	13.32
1	pasture	h. americana	pasture_ha02	1_pasture_ha02.6	general	67.24	8.97	9.42	67.35	0.11	0.00	good	11101.68	249	13.32
1	pasture	h. americana	pasture_ha02	1_pasture_ha02.14	general	239.72	17.92	19.69	292.07	52.35	0.18	good	11101.68	249	13.32
1	pasture	h. americana	pasture_ha03	1_pasture_ha03.13	general	87.58	10.90	10.75	92.98	5.39	0.06	good	10125.96	207	14.77
1	pasture	h. americana	pasture_ha03	1_pasture_ha03.12	general	131.78	14.26	12.87	139.38	7.60	0.05	good	10125.96	207	14.77
1	pasture	h. americana	pasture_ha03	1_pasture_ha03.10	general	242.40	17.33	17.79	245.00	2.61	0.01	good	10125.96	207	14.77
1	pasture	h. americana	pasture_ha03	1_pasture_ha03.1	general	124.31	13.01	12.60	126.68	2.37	0.02	good	10125.96	207	14.77
1	pasture	h. americana	pasture_ha03	1_pasture_ha03.9	general	149.76	14.41	13.11	150.86	1.09	0.01	good	10125.96	207	14.77
1	pasture	h. americana	pasture_ha03	1_pasture_ha03.11	general	105.04	14.15	11.29	107.19	2.15	0.02	good	10125.96	207	14.77
1	pasture	h. americana	pasture_ha03	1_pasture_ha03.6	general	46.91	8.61	7.37	46.95	0.04	0.00	good	10125.96	207	14.77
1	pasture	h. americana	pasture_ha03	1_pasture_ha03.2	general	160.97	15.02	13.97	163.31	2.34	0.01	good	10125.96	207	14.77
1	pasture	h. americana	pasture_ha03	1_pasture_ha03.5	general	158.45	14.43	14.01	161.14	2.69	0.02	good	10125.96	207	14.77
1	pasture	h. americana	pasture_ha03	1_pasture_ha03.15	general	245.44	19.13	17.52	255.62	10.18	0.04	good	10125.96	207	14.77
1	pasture	h. americana	pasture_ha04	1_pasture_ha04.14	general	59.74	10.67	8.70	59.99	0.24	0.00	good	13570.26	266	11.04
1	pasture	h. americana	pasture_ha04	1_pasture_ha04.1	general	119.21	12.53	12.01	121.61	2.40	0.02	good	13570.26	266	11.04
1	pasture	h. americana	pasture_ha04	1_pasture_ha04.15	general	207.21	17.27	15.20	207.73	0.52	0.00	good	13570.26	266	11.04
1	pasture	h. americana	pasture_ha04	1_pasture_ha04.13	general	98.24	12.75	10.81	100.14	1.90	0.02	good	13570.26	266	11.04
1	pasture	h. americana	pasture_ha04	1_pasture_ha04.12	general	130.32	14.74	12.31	130.48	0.17	0.00	good	13570.26	266	11.04
1	pasture	h. americana	pasture_ha04	1_pasture_ha04.4	general	141.15	15.46	13.07	141.42	0.27	0.00	good	13570.26	266	11.04
1	pasture	h. americana	pasture_ha04	1_pasture_ha04.2	general	157.16	14.86	13.97	159.81	2.65	0.02	good	13570.26	266	11.04
1	pasture	h. americana	pasture_ha04	1_pasture_ha04.3	general	123.11	13.60	12.05	123.34	0.23	0.00	good	13570.26	266	11.04
1	pasture	h. americana	pasture_ha04	1_pasture_ha04.8	general	153.97	14.62	14.21	154.81	0.84	0.01	good	13570.26	266	11.04
1	pasture	h. americana	pasture_ha04	1_pasture_ha04.6	general	34.10	6.99	6.66	34.32	0.22	0.01	good	13570.26	266	11.04
1	pasture	h. americana	pasture_ha05	1_pasture_ha05.2	general	113.98	14.87	11.76	115.42	1.44	0.01	good	19304.81	295	10.61
1	pasture	h. americana	pasture_ha05	1_pasture_ha05.8	general	79.89	12.09	10.97	98.21	18.31	0.19	good	19304.81	295	10.61
1	pasture	h. americana	pasture_ha05	1_pasture_ha05.3	general	109.74	13.53	12.58	131.44	21.70	0.17	good	19304.81	295	10.61
1	pasture	h. americana	pasture_ha05	1_pasture_ha05.13	general	104.22	13.96	10.76	104.38	0.16	0.00	good	19304.81	295	10.61
1	pasture	h. americana	pasture_ha05	1_pasture_ha05.6	general	104.96	15.67	12.61	127.15	22.19	0.17	good	19304.81	295	10.61
1	pasture	h. americana	pasture_ha05	1_pasture_ha05.9	general	176.43	18.16	13.82	185.00	8.57	0.05	good	19304.81	295	10.61
1	pasture	h. americana	pasture_ha05	1_pasture_ha05.15	general	114.64	15.20	11.54	119.95	5.31	0.04	good	19304.81	295	10.61
1	pasture	h. americana	pasture_ha05	1_pasture_ha05.4	general	95.73	12.59	10.80	97.82	2.09	0.02	good	19304.81	295	10.61
1	pasture	h. americana	pasture_ha05	1_pasture_ha05.11	general	160.48	15.00	13.61	162.29	1.80	0.01	good	19304.81	295	10.61
1	pasture	h. americana	pasture_ha05	1_pasture_ha05.10	general	140.43	15.24	13.25	153.96	13.53	0.09	good	19304.81	295	10.61
1	pasture	h. americana	pasture_ha06	1_pasture_ha06.7	general	38.36	8.21	6.67	38.36	0.00	0.00	good	27088.38	204	21.33
1	pasture	h. americana	pasture_ha06	1_pasture_ha06.14	general	255.56	19.35	17.99	261.69	6.13	0.02	good	27088.38	204	21.33
1	pasture	h. americana	pasture_ha06	1_pasture_ha06.4	general	193.21	17.74	15.56	193.96	0.75	0.00	good	27088.38	204	21.33
1	pasture	h. americana	pasture_ha06	1_pasture_ha06.5	general	224.17	18.53	16.45	224.46	0.28	0.00	good	27088.38	204	21.33
1	pasture	h. americana	pasture_ha06	1_pasture_ha06.12	general	48.15	10.02	7.53	48.17	0.01	0.00	good	27088.38	204	21.33
1	pasture	h. americana	pasture_ha06	1_pasture_ha06.1	general	156.85	15.08	14.26	157.23	0.38	0.00	good	27088.38	204	21.33
1	pasture	h. americana	pasture_ha06	1_pasture_ha06.11	general	175.72	15.98	14.56	175.72	0.00	0.00	good	27088.38	204	21.33
1	pasture	h. americana	pasture_ha06	1_pasture_ha06.2	general	183.39	16.39	15.16	184.51	1.11	0.01	good	27088.38	204	21.33
1	pasture	h. americana	pasture_ha06	1_pasture_ha06.15	general	97.02	13.06	10.45	97.38	0.36	0.00	good	27088.38	204	21.33
1	pasture	h. americana	pasture_ha06	1_pasture_ha06.10	general	180.18	16.85	15.25	184.33	4.15	0.02	good	27088.38	204	21.33
1	pasture	h. americana	pasture_ha07	1_pasture_ha07.11	general	79.66	11.22	10.67	86.77	7.11	0.08	intermediate	17267.35	304	21.22
1	pasture	h. americana	pasture_ha07	1_pasture_ha07.12	general	233.84	18.45	17.57	235.56	1.72	0.01	intermediate	17267.35	304	21.22
1	pasture	h. americana	pasture_ha07	1_pasture_ha07.13	general	108.36	12.21	12.21	112.65	4.29	0.04	intermediate	17267.35	304	21.22
1	pasture	h. americana	pasture_ha07	1_pasture_ha07.8	general	264.54	19.56	18.90	268.96	4.42	0.02	intermediate	17267.35	304	21.22
1	pasture	h. americana	pasture_ha07	1_pasture_ha07.16	general	55.82	9.59	9.06	61.54	5.72	0.09	intermediate	17267.35	304	21.22
1	pasture	h. americana	pasture_ha07	1_pasture_ha07.1	general	174.78	15.59	15.31	174.78	0.00	0.00	intermediate	17267.35	304	21.22
1	pasture	h. americana	pasture_ha07	1_pasture_ha07.6	general	175.61	15.31	15.42	175.61	0.00	0.00	intermediate	17267.35	304	21.22
1	pasture	h. americana	pasture_ha07	1_pasture_ha07.10	general	202.73	15.35	16.93	202.73	0.00	0.00	intermediate	17267.35	304	21.22
1	pasture	h. americana	pasture_ha07	1_pasture_ha07.2	general	164.50	15.05	14.62	164.50	0.00	0.00	intermediate	17267.35	304	21.22
1	pasture	h. americana	pasture_ha07	1_pasture_ha07.4	general	106.67	13.38	12.31	115.74	9.07	0.08	intermediate	17267.35	304	21.22
1	pasture	h. americana	pasture_ha08	1_pasture_ha08.9	general	301.41	19.61	20.45	313.21	11.80	0.04	good	4832.39	263	24.01
1	pasture	h. americana	pasture_ha08	1_pasture_ha08.15	general	211.38	17.49	16.55	230.28	18.90	0.08	good	4832.39	263	24.01
1	pasture	h. americana	pasture_ha08	1_pasture_ha08.13	general	127.70	12.17	13.38	128.96	1.26	0.01	good	4832.39	263	24.01
1	pasture	h. americana	pasture_ha08	1_pasture_ha08.11	general	198.15	16.31	16.35	203.06	4.90	0.02	good	4832.39	263	24.01
1	pasture	h. americana	pasture_ha08	1_pasture_ha08.4	general	215.55	17.43	17.55	237.17	21.63	0.09	good	4832.39	263	24.01
1	pasture	h. americana	pasture_ha08	1_pasture_ha08.7	general	63.68	9.29	9.66	67.28	3.60	0.05	good	4832.39	263	24.01
1	pasture	h. americana	pasture_ha08	1_pasture_ha08.2	general	134.00	12.86	13.88	139.32	5.33	0.04	good	4832.39	263	24.01
1	pasture	h. americana	pasture_ha08	1_pasture_ha08.1	general	246.26	17.81	19.40	280.71	34.45	0.12	good	4832.39	263	24.01
1	pasture	h. americana	pasture_ha08	1_pasture_ha08.8	general	277.04	19.18	19.76	282.99	5.95	0.02	good	4832.39	263	24.01
1	pasture	h. americana	pasture_ha08	1_pasture_ha08.6	general	129.07	12.62	13.24	130.52	1.45	0.01	good	4832.39	263	24.01
1	pasture	h. americana	pasture_ha09	1_pasture_ha09.6	general	69.26	8.30	10.03	71.35	2.09	0.03	intermediate	12268.00	225	6.67
1	pasture	h. americana	pasture_ha09	1_pasture_ha09.13	general	133.55	14.63	13.55	133.55	0.00	0.00	intermediate	12268.00	225	6.67
1	pasture	h. americana	pasture_ha09	1_pasture_ha09.5	general	287.42	21.51	20.24	302.27	14.84	0.05	intermediate	12268.00	225	6.67
1	pasture	h. americana	pasture_ha09	1_pasture_ha09.9	general	294.48	21.46	19.09	294.48	0.00	0.00	intermediate	12268.00	225	6.67
1	pasture	h. americana	pasture_ha09	1_pasture_ha09.8	general	103.50	12.75	11.49	105.40	1.90	0.02	intermediate	12268.00	225	6.67
1	pasture	h. americana	pasture_ha09	1_pasture_ha09.14	general	124.98	11.70	13.33	131.33	6.35	0.05	intermediate	12268.00	225	6.67
1	pasture	h. americana	pasture_ha09	1_pasture_ha09.11	general	53.78	8.71	8.38	53.78	0.00	0.00	intermediate	12268.00	225	6.67
1	pasture	h. americana	pasture_ha09	1_pasture_ha09.2	general	230.68	17.85	17.63	258.05	27.37	0.11	intermediate	12268.00	225	6.67
1	pasture	h. americana	pasture_ha09	1_pasture_ha09.10	general	236.85	17.91	16.93	236.85	0.00	0.00	intermediate	12268.00	225	6.67
1	pasture	h. americana	pasture_ha09	1_pasture_ha09.1	general	268.27	17.39	19.46	271.72	3.45	0.01	intermediate	12268.00	225	6.67
1	pasture	h. americana	pasture_ha11	1_pasture_ha11.7	general	90.61	12.10	13.09	126.76	36.16	0.29	intermediate	5722.84	234	46.08
1	pasture	h. americana	pasture_ha11	1_pasture_ha11.9	general	58.88	9.59	8.77	69.90	11.03	0.16	intermediate	5722.84	234	46.08
1	pasture	h. americana	pasture_ha11	1_pasture_ha11.5	general	86.10	15.50	13.36	103.44	17.34	0.17	intermediate	5722.84	234	46.08
1	pasture	h. americana	pasture_ha11	1_pasture_ha11.8	general	62.29	11.16	8.15	64.16	1.87	0.03	intermediate	5722.84	234	46.08
1	pasture	h. americana	pasture_ha11	1_pasture_ha11.1	general	147.98	16.18	13.03	147.98	0.00	0.00	intermediate	5722.84	234	46.08
1	pasture	h. americana	pasture_ha11	1_pasture_ha11.10	general	34.77	7.11	7.08	35.28	0.51	0.01	intermediate	5722.84	234	46.08
1	pasture	h. americana	pasture_ha11	1_pasture_ha11.6	general	30.49	8.36	6.40	38.04	7.54	0.20	intermediate	5722.84	234	46.08
1	pasture	h. americana	pasture_ha11	1_pasture_ha11.3	general	109.75	12.24	12.41	116.50	6.75	0.06	intermediate	5722.84	234	46.08
1	pasture	h. americana	pasture_ha11	1_pasture_ha11.2	general	104.19	12.51	11.48	106.89	2.70	0.03	intermediate	5722.84	234	46.08
1	pasture	h. americana	pasture_ha11	1_pasture_ha11.4	general	113.26	13.30	11.89	114.09	0.82	0.01	intermediate	5722.84	234	46.08
1	pasture	h. americana	pasture_ha13	1_pasture_ha13.8	general	202.10	15.88	17.75	231.63	29.53	0.13	good	4981.23	223	23.41
1	pasture	h. americana	pasture_ha13	1_pasture_ha13.7	general	215.69	14.76	18.06	231.05	15.36	0.07	good	4981.23	223	23.41
1	pasture	h. americana	pasture_ha13	1_pasture_ha13.14	general	189.68	17.33	16.12	200.03	10.35	0.05	good	4981.23	223	23.41
1	pasture	h. americana	pasture_ha13	1_pasture_ha13.3	general	135.54	13.54	13.20	135.54	0.00	0.00	good	4981.23	223	23.41
1	pasture	h. americana	pasture_ha13	1_pasture_ha13.15	general	219.51	17.01	17.01	232.64	13.13	0.06	good	4981.23	223	23.41
1	pasture	h. americana	pasture_ha13	1_pasture_ha13.13	general	199.59	16.55	16.50	202.69	3.10	0.02	good	4981.23	223	23.41
1	pasture	h. americana	pasture_ha13	1_pasture_ha13.2	general	134.94	13.64	13.80	135.10	0.16	0.00	good	4981.23	223	23.41
1	pasture	h. americana	pasture_ha13	1_pasture_ha13.10	general	159.63	14.77	15.18	167.75	8.12	0.05	good	4981.23	223	23.41
1	pasture	h. americana	pasture_ha13	1_pasture_ha13.9	general	215.21	19.00	17.60	224.34	9.13	0.04	good	4981.23	223	23.41
1	pasture	h. americana	pasture_ha13	1_pasture_ha13.11	general	191.99	16.18	17.37	231.72	39.73	0.17	good	4981.23	223	23.41
1	pasture	t. chrysantha	pasture_tc01	1_pasture_tc01.12	general	107.42	18.38	8.82	107.48	0.06	0.00	intermediate	19085.87	243	21.18
1	pasture	t. chrysantha	pasture_tc01	1_pasture_tc01.6	general	168.54	20.36	12.54	178.55	10.01	0.06	intermediate	19085.87	243	21.18
1	pasture	t. chrysantha	pasture_tc01	1_pasture_tc01.9	general	149.25	18.80	12.25	159.26	10.01	0.06	intermediate	19085.87	243	21.18
1	pasture	t. chrysantha	pasture_tc01	1_pasture_tc01.2	general	230.71	26.46	12.66	233.07	2.37	0.01	intermediate	19085.87	243	21.18
1	pasture	t. chrysantha	pasture_tc01	1_pasture_tc01.11	general	158.08	21.17	12.80	204.73	46.65	0.23	intermediate	19085.87	243	21.18
1	pasture	t. chrysantha	pasture_tc01	1_pasture_tc01.14	general	82.91	14.12	9.45	91.35	8.44	0.09	intermediate	19085.87	243	21.18
1	pasture	t. chrysantha	pasture_tc01	1_pasture_tc01.10	general	172.69	22.12	12.42	181.68	8.98	0.05	intermediate	19085.87	243	21.18
1	pasture	t. chrysantha	pasture_tc01	1_pasture_tc01.15	general	132.22	19.46	11.07	147.53	15.32	0.10	intermediate	19085.87	243	21.18
1	pasture	t. chrysantha	pasture_tc01	1_pasture_tc01.7	general	293.31	24.55	18.52	330.61	37.30	0.11	intermediate	19085.87	243	21.18
1	pasture	t. chrysantha	pasture_tc01	1_pasture_tc01.1	general	172.30	20.92	13.05	183.45	11.15	0.06	intermediate	19085.87	243	21.18
1	pasture	t. chrysantha	pasture_tc02	1_pasture_tc02.6	general	100.86	15.70	9.00	101.88	1.02	0.01	bad	15363.34	265	22.34
1	pasture	t. chrysantha	pasture_tc02	1_pasture_tc02.1	general	108.95	16.72	9.40	111.70	2.76	0.02	bad	15363.34	265	22.34
1	pasture	t. chrysantha	pasture_tc02	1_pasture_tc02.8	general	167.44	27.65	12.43	188.61	21.17	0.11	bad	15363.34	265	22.34
1	pasture	t. chrysantha	pasture_tc02	1_pasture_tc02.9	general	146.07	21.18	11.21	156.12	10.05	0.06	bad	15363.34	265	22.34
1	pasture	t. chrysantha	pasture_tc02	1_pasture_tc02.5	general	164.31	26.01	9.71	171.27	6.96	0.04	bad	15363.34	265	22.34
1	pasture	t. chrysantha	pasture_tc02	1_pasture_tc02.10	general	144.40	17.52	11.45	145.27	0.86	0.01	bad	15363.34	265	22.34
1	pasture	t. chrysantha	pasture_tc02	1_pasture_tc02.14	general	93.69	16.56	8.42	95.59	1.90	0.02	bad	15363.34	265	22.34
1	pasture	t. chrysantha	pasture_tc02	1_pasture_tc02.3	general	346.47	28.95	18.61	370.19	23.72	0.06	bad	15363.34	265	22.34
1	pasture	t. chrysantha	pasture_tc02	1_pasture_tc02.2	general	275.16	26.06	16.47	293.14	17.98	0.06	bad	15363.34	265	22.34
1	pasture	t. chrysantha	pasture_tc02	1_pasture_tc02.7	general	193.60	25.27	11.09	195.20	1.60	0.01	bad	15363.34	265	22.34
1	pasture	t. chrysantha	pasture_tc03	1_pasture_tc03.9	general	59.90	16.57	10.10	205.35	145.45	0.71	intermediate	5653.28	188	3.74
1	pasture	t. chrysantha	pasture_tc03	1_pasture_tc03.11	general	110.06	12.51	11.38	111.49	1.43	0.01	intermediate	5653.28	188	3.74
1	pasture	t. chrysantha	pasture_tc03	1_pasture_tc03.12	general	177.91	20.77	12.24	182.14	4.23	0.02	intermediate	5653.28	188	3.74
1	pasture	t. chrysantha	pasture_tc03	1_pasture_tc03.10	general	162.84	17.30	12.71	167.38	4.54	0.03	intermediate	5653.28	188	3.74
1	pasture	t. chrysantha	pasture_tc03	1_pasture_tc03.6	general	124.60	15.94	10.59	128.24	3.63	0.03	intermediate	5653.28	188	3.74
1	pasture	t. chrysantha	pasture_tc03	1_pasture_tc03.3	general	72.43	11.96	7.79	76.61	4.18	0.05	intermediate	5653.28	188	3.74
1	pasture	t. chrysantha	pasture_tc03	1_pasture_tc03.1	general	170.20	18.31	12.83	172.90	2.70	0.02	intermediate	5653.28	188	3.74
1	pasture	t. chrysantha	pasture_tc03	1_pasture_tc03.13	general	114.91	19.12	9.34	115.61	0.69	0.01	intermediate	5653.28	188	3.74
1	pasture	t. chrysantha	pasture_tc03	1_pasture_tc03.15	general	64.77	10.58	8.61	66.50	1.73	0.03	intermediate	5653.28	188	3.74
1	pasture	t. chrysantha	pasture_tc03	1_pasture_tc03.2	general	85.04	15.67	8.27	88.50	3.46	0.04	intermediate	5653.28	188	3.74
1	pasture	t. chrysantha	pasture_tc04	1_pasture_tc04.3	general	171.09	18.41	12.87	174.81	3.72	0.02	good	11566.95	216	3.32
1	pasture	t. chrysantha	pasture_tc04	1_pasture_tc04.6	general	60.58	11.92	8.34	62.75	2.17	0.03	good	11566.95	216	3.32
1	pasture	t. chrysantha	pasture_tc04	1_pasture_tc04.15	general	35.45	9.49	6.20	40.32	4.87	0.12	good	11566.95	216	3.32
1	pasture	t. chrysantha	pasture_tc04	1_pasture_tc04.1	general	205.66	21.59	13.81	215.85	10.19	0.05	good	11566.95	216	3.32
1	pasture	t. chrysantha	pasture_tc04	1_pasture_tc04.12	general	91.00	13.52	9.17	92.98	1.97	0.02	good	11566.95	216	3.32
1	pasture	t. chrysantha	pasture_tc04	1_pasture_tc04.13	general	118.07	18.86	9.73	124.90	6.83	0.05	good	11566.95	216	3.32
1	pasture	t. chrysantha	pasture_tc04	1_pasture_tc04.7	general	67.30	12.49	8.35	71.34	4.04	0.06	good	11566.95	216	3.32
1	pasture	t. chrysantha	pasture_tc04	1_pasture_tc04.10	general	176.14	20.28	12.51	178.77	2.63	0.01	good	11566.95	216	3.32
1	pasture	t. chrysantha	pasture_tc04	1_pasture_tc04.2	general	201.85	22.55	13.69	209.04	7.19	0.03	good	11566.95	216	3.32
1	pasture	t. chrysantha	pasture_tc04	1_pasture_tc04.11	general	140.35	19.20	11.48	143.68	3.32	0.02	good	11566.95	216	3.32
1	pasture	t. chrysantha	pasture_tc05	1_pasture_tc05.5	general	131.92	19.06	11.47	133.44	1.53	0.01	good	9855.54	118	3.06
1	pasture	t. chrysantha	pasture_tc05	1_pasture_tc05.7	general	96.48	17.21	9.28	97.91	1.43	0.01	good	9855.54	118	3.06
1	pasture	t. chrysantha	pasture_tc05	1_pasture_tc05.4	general	105.72	19.71	10.06	109.98	4.25	0.04	good	9855.54	118	3.06
1	pasture	t. chrysantha	pasture_tc05	1_pasture_tc05.3	general	157.71	19.97	11.55	158.13	0.42	0.00	good	9855.54	118	3.06
1	pasture	t. chrysantha	pasture_tc05	1_pasture_tc05.11	general	123.42	18.02	10.35	124.95	1.53	0.01	good	9855.54	118	3.06
1	pasture	t. chrysantha	pasture_tc05	1_pasture_tc05.9	general	92.14	18.70	8.94	92.76	0.62	0.01	good	9855.54	118	3.06
1	pasture	t. chrysantha	pasture_tc05	1_pasture_tc05.6	general	62.77	15.55	7.33	65.97	3.21	0.05	good	9855.54	118	3.06
1	pasture	t. chrysantha	pasture_tc05	1_pasture_tc05.12	general	84.56	15.69	8.87	85.04	0.47	0.01	good	9855.54	118	3.06
1	pasture	t. chrysantha	pasture_tc05	1_pasture_tc05.8	general	90.64	19.00	8.82	91.85	1.21	0.01	good	9855.54	118	3.06
1	pasture	t. chrysantha	pasture_tc05	1_pasture_tc05.2	general	74.15	16.50	8.13	77.38	3.23	0.04	good	9855.54	118	3.06
1	pasture	t. chrysantha	pasture_tc06	1_pasture_tc06.9	general	164.26	20.38	12.00	166.20	1.93	0.01	intermediate	6077.08	149	3.42
1	pasture	t. chrysantha	pasture_tc06	1_pasture_tc06.10	general	159.32	20.05	12.82	163.38	4.06	0.02	intermediate	6077.08	149	3.42
1	pasture	t. chrysantha	pasture_tc06	1_pasture_tc06.7	general	118.74	17.28	10.82	119.03	0.29	0.00	intermediate	6077.08	149	3.42
1	pasture	t. chrysantha	pasture_tc06	1_pasture_tc06.13	general	93.10	16.06	9.02	96.34	3.25	0.03	intermediate	6077.08	149	3.42
1	pasture	t. chrysantha	pasture_tc06	1_pasture_tc06.14	general	104.86	16.48	10.65	107.14	2.28	0.02	intermediate	6077.08	149	3.42
1	pasture	t. chrysantha	pasture_tc06	1_pasture_tc06.2	general	203.73	22.29	13.36	212.92	9.20	0.04	intermediate	6077.08	149	3.42
1	pasture	t. chrysantha	pasture_tc06	1_pasture_tc06.15	general	52.02	11.01	6.91	52.98	0.96	0.02	intermediate	6077.08	149	3.42
1	pasture	t. chrysantha	pasture_tc06	1_pasture_tc06.11	general	51.35	12.72	6.44	52.77	1.43	0.03	intermediate	6077.08	149	3.42
1	pasture	t. chrysantha	pasture_tc06	1_pasture_tc06.8	general	100.05	15.74	9.87	102.68	2.63	0.03	intermediate	6077.08	149	3.42
1	pasture	t. chrysantha	pasture_tc06	1_pasture_tc06.5	general	46.84	9.88	7.39	51.94	5.10	0.10	intermediate	6077.08	149	3.42
1	pasture	t. chrysantha	pasture_tc07	1_pasture_tc07.10	general	88.34	16.94	8.56	90.07	1.73	0.02	intermediate	2294.39	143	3.25
1	pasture	t. chrysantha	pasture_tc07	1_pasture_tc07.9	general	105.06	18.71	9.14	107.52	2.45	0.02	intermediate	2294.39	143	3.25
1	pasture	t. chrysantha	pasture_tc07	1_pasture_tc07.11	general	44.21	10.54	6.87	47.53	3.32	0.07	intermediate	2294.39	143	3.25
1	pasture	t. chrysantha	pasture_tc07	1_pasture_tc07.5	general	94.60	17.16	8.92	97.27	2.67	0.03	intermediate	2294.39	143	3.25
1	pasture	t. chrysantha	pasture_tc07	1_pasture_tc07.2	general	49.66	12.37	6.29	50.28	0.62	0.01	intermediate	2294.39	143	3.25
1	pasture	t. chrysantha	pasture_tc07	1_pasture_tc07.14	general	45.27	9.91	6.90	47.08	1.81	0.04	intermediate	2294.39	143	3.25
1	pasture	t. chrysantha	pasture_tc07	1_pasture_tc07.3	general	27.67	8.78	5.29	29.80	2.13	0.07	intermediate	2294.39	143	3.25
1	pasture	t. chrysantha	pasture_tc07	1_pasture_tc07.4	general	30.94	10.69	5.00	36.06	5.12	0.14	intermediate	2294.39	143	3.25
1	pasture	t. chrysantha	pasture_tc07	1_pasture_tc07.13	general	29.81	8.72	5.56	30.85	1.04	0.03	intermediate	2294.39	143	3.25
1	pasture	t. chrysantha	pasture_tc07	1_pasture_tc07.12	general	46.81	12.39	5.87	51.83	5.02	0.10	intermediate	2294.39	143	3.25
1	pasture	t. chrysantha	pasture_tc08	1_pasture_tc08.9	general	62.22	14.04	6.64	63.09	0.87	0.01	intermediate	4151.68	155	3.36
1	pasture	t. chrysantha	pasture_tc08	1_pasture_tc08.12	general	53.09	10.62	7.01	53.09	0.00	0.00	intermediate	4151.68	155	3.36
1	pasture	t. chrysantha	pasture_tc08	1_pasture_tc08.1	general	31.50	9.64	5.53	31.85	0.35	0.01	intermediate	4151.68	155	3.36
1	pasture	t. chrysantha	pasture_tc08	1_pasture_tc08.2	general	112.06	18.93	9.69	115.08	3.01	0.03	intermediate	4151.68	155	3.36
1	pasture	t. chrysantha	pasture_tc08	1_pasture_tc08.6	general	66.56	15.71	6.91	68.11	1.55	0.02	intermediate	4151.68	155	3.36
1	pasture	t. chrysantha	pasture_tc08	1_pasture_tc08.4	general	45.52	12.76	5.64	45.73	0.21	0.00	intermediate	4151.68	155	3.36
1	pasture	t. chrysantha	pasture_tc08	1_pasture_tc08.10	general	75.29	14.83	7.76	75.96	0.67	0.01	intermediate	4151.68	155	3.36
1	pasture	t. chrysantha	pasture_tc08	1_pasture_tc08.14	general	37.47	10.79	6.00	37.60	0.13	0.00	intermediate	4151.68	155	3.36
1	pasture	t. chrysantha	pasture_tc08	1_pasture_tc08.7	general	56.46	12.33	6.69	57.32	0.86	0.02	intermediate	4151.68	155	3.36
1	pasture	t. chrysantha	pasture_tc08	1_pasture_tc08.5	general	111.11	17.44	9.62	111.18	0.07	0.00	intermediate	4151.68	155	3.36
1	pasture	t. chrysantha	pasture_tc09	1_pasture_tc09.1	general	167.72	21.02	12.00	169.00	1.28	0.01	good	2790.25	124	5.53
1	pasture	t. chrysantha	pasture_tc09	1_pasture_tc09.5	general	126.17	20.41	10.79	136.12	9.95	0.07	good	2790.25	124	5.53
1	pasture	t. chrysantha	pasture_tc09	1_pasture_tc09.15	general	102.76	18.79	9.44	108.66	5.89	0.05	good	2790.25	124	5.53
1	pasture	t. chrysantha	pasture_tc09	1_pasture_tc09.12	general	191.11	22.99	12.06	195.93	4.82	0.02	good	2790.25	124	5.53
1	pasture	t. chrysantha	pasture_tc09	1_pasture_tc09.9	general	205.08	20.99	13.53	205.79	0.72	0.00	good	2790.25	124	5.53
1	pasture	t. chrysantha	pasture_tc09	1_pasture_tc09.6	general	47.68	12.49	6.52	52.11	4.43	0.09	good	2790.25	124	5.53
1	pasture	t. chrysantha	pasture_tc09	1_pasture_tc09.2	general	66.86	13.01	7.18	68.46	1.60	0.02	good	2790.25	124	5.53
1	pasture	t. chrysantha	pasture_tc09	1_pasture_tc09.13	general	103.81	14.73	9.79	105.45	1.63	0.02	good	2790.25	124	5.53
1	pasture	t. chrysantha	pasture_tc09	1_pasture_tc09.11	general	218.96	25.31	13.00	219.36	0.40	0.00	good	2790.25	124	5.53
1	pasture	t. chrysantha	pasture_tc09	1_pasture_tc09.16	general	197.11	22.03	13.78	207.68	10.58	0.05	good	2790.25	124	5.53
1	pasture	t. chrysantha	pasture_tc12	1_pasture_tc12.6	general	172.50	21.23	11.45	175.37	2.87	0.02	intermediate	25920.62	217	22.28
1	pasture	t. chrysantha	pasture_tc12	1_pasture_tc12.12	general	219.60	22.43	14.55	237.27	17.67	0.07	intermediate	25920.62	217	22.28
1	pasture	t. chrysantha	pasture_tc12	1_pasture_tc12.1	general	155.33	18.28	12.18	156.80	1.46	0.01	intermediate	25920.62	217	22.28
1	pasture	t. chrysantha	pasture_tc12	1_pasture_tc12.14	general	209.33	24.09	12.46	210.18	0.85	0.00	intermediate	25920.62	217	22.28
1	pasture	t. chrysantha	pasture_tc12	1_pasture_tc12.2	general	163.81	19.02	12.64	164.14	0.33	0.00	intermediate	25920.62	217	22.28
1	pasture	t. chrysantha	pasture_tc12	1_pasture_tc12.5	general	185.97	20.98	12.62	186.13	0.16	0.00	intermediate	25920.62	217	22.28
1	pasture	t. chrysantha	pasture_tc12	1_pasture_tc12.10	general	94.43	14.52	9.13	94.76	0.33	0.00	intermediate	25920.62	217	22.28
1	pasture	t. chrysantha	pasture_tc12	1_pasture_tc12.11	general	210.90	22.18	14.94	231.03	20.13	0.09	intermediate	25920.62	217	22.28
1	pasture	t. chrysantha	pasture_tc12	1_pasture_tc12.7	general	120.22	16.17	10.48	120.22	0.00	0.00	intermediate	25920.62	217	22.28
1	pasture	t. chrysantha	pasture_tc12	1_pasture_tc12.3	general	75.10	14.42	7.94	75.10	0.00	0.00	intermediate	25920.62	217	22.28
1	pasture	t. chrysantha	pasture_tc13	1_pasture_tc13.7	general	112.37	15.85	11.35	113.70	1.33	0.01	good	3564.60	148	3.53
1	pasture	t. chrysantha	pasture_tc13	1_pasture_tc13.3	general	111.31	16.05	10.68	111.36	0.06	0.00	good	3564.60	148	3.53
1	pasture	t. chrysantha	pasture_tc13	1_pasture_tc13.8	general	194.49	21.04	12.88	196.67	2.18	0.01	good	3564.60	148	3.53
1	pasture	t. chrysantha	pasture_tc13	1_pasture_tc13.13	general	113.06	15.76	11.60	113.19	0.13	0.00	good	3564.60	148	3.53
1	pasture	t. chrysantha	pasture_tc13	1_pasture_tc13.11	general	69.57	11.92	8.85	69.65	0.08	0.00	good	3564.60	148	3.53
1	pasture	t. chrysantha	pasture_tc13	1_pasture_tc13.4	general	87.31	16.74	9.02	88.37	1.06	0.01	good	3564.60	148	3.53
1	pasture	t. chrysantha	pasture_tc13	1_pasture_tc13.10	general	137.36	17.14	11.29	138.00	0.64	0.00	good	3564.60	148	3.53
1	pasture	t. chrysantha	pasture_tc13	1_pasture_tc13.6	general	200.43	22.33	14.50	204.44	4.00	0.02	good	3564.60	148	3.53
1	pasture	t. chrysantha	pasture_tc13	1_pasture_tc13.14	general	108.29	17.97	10.00	109.49	1.20	0.01	good	3564.60	148	3.53
1	pasture	t. chrysantha	pasture_tc13	1_pasture_tc13.1	general	43.31	10.18	6.58	43.34	0.03	0.00	good	3564.60	148	3.53
1	pasture	t. chrysantha	pasture_tc14	1_pasture_tc14.1	general	54.67	14.33	6.67	56.48	1.81	0.03	good	4387.52	121	4.13
1	pasture	t. chrysantha	pasture_tc14	1_pasture_tc14.4	general	66.15	14.23	8.51	75.20	9.06	0.12	good	4387.52	121	4.13
1	pasture	t. chrysantha	pasture_tc14	1_pasture_tc14.6	general	179.66	20.60	13.10	181.02	1.36	0.01	good	4387.52	121	4.13
1	pasture	t. chrysantha	pasture_tc14	1_pasture_tc14.11	general	144.34	17.72	11.94	146.89	2.55	0.02	good	4387.52	121	4.13
1	pasture	t. chrysantha	pasture_tc14	1_pasture_tc14.3	general	88.52	13.88	9.76	89.19	0.67	0.01	good	4387.52	121	4.13
1	pasture	t. chrysantha	pasture_tc14	1_pasture_tc14.13	general	47.79	13.48	6.19	48.58	0.79	0.02	good	4387.52	121	4.13
1	pasture	t. chrysantha	pasture_tc14	1_pasture_tc14.10	general	90.78	14.66	9.47	90.83	0.05	0.00	good	4387.52	121	4.13
1	pasture	t. chrysantha	pasture_tc14	1_pasture_tc14.7	general	151.58	18.46	11.87	156.88	5.30	0.03	good	4387.52	121	4.13
1	pasture	t. chrysantha	pasture_tc14	1_pasture_tc14.12	general	55.98	14.80	6.94	61.64	5.66	0.09	good	4387.52	121	4.13
1	pasture	t. chrysantha	pasture_tc14	1_pasture_tc14.8	general	126.06	20.15	11.07	137.94	11.88	0.09	good	4387.52	121	4.13
1	pasture	t. chrysantha	pasture_tc15	1_pasture_tc15.3	general	150.30	18.76	13.32	152.87	2.56	0.02	good	3816.24	129	5.39
1	pasture	t. chrysantha	pasture_tc15	1_pasture_tc15.1	general	122.19	18.17	10.39	123.38	1.20	0.01	good	3816.24	129	5.39
1	pasture	t. chrysantha	pasture_tc15	1_pasture_tc15.4	general	77.98	12.71	9.79	78.15	0.17	0.00	good	3816.24	129	5.39
1	pasture	t. chrysantha	pasture_tc15	1_pasture_tc15.10	general	88.64	19.38	11.14	131.64	43.00	0.33	good	3816.24	129	5.39
1	pasture	t. chrysantha	pasture_tc15	1_pasture_tc15.11	general	178.95	20.09	13.84	179.72	0.76	0.00	good	3816.24	129	5.39
1	pasture	t. chrysantha	pasture_tc15	1_pasture_tc15.9	general	85.66	16.90	8.19	87.60	1.94	0.02	good	3816.24	129	5.39
1	pasture	t. chrysantha	pasture_tc15	1_pasture_tc15.8	general	121.97	17.49	9.84	124.86	2.89	0.02	good	3816.24	129	5.39
1	pasture	t. chrysantha	pasture_tc15	1_pasture_tc15.13	general	91.88	14.92	9.90	94.60	2.72	0.03	good	3816.24	129	5.39
1	pasture	t. chrysantha	pasture_tc15	1_pasture_tc15.7	general	99.67	17.66	8.86	100.25	0.57	0.01	good	3816.24	129	5.39
1	pasture	t. chrysantha	pasture_tc15	1_pasture_tc15.5	general	13.88	7.21	4.02	17.30	3.42	0.20	good	3816.24	129	5.39
1	pasture	t. chrysantha	pasture_tc16	1_pasture_tc16.8	general	137.02	19.26	11.63	142.80	5.78	0.04	good	4451.23	120	22.42
1	pasture	t. chrysantha	pasture_tc16	1_pasture_tc16.15	general	186.32	20.58	12.41	188.51	2.18	0.01	good	4451.23	120	22.42
1	pasture	t. chrysantha	pasture_tc16	1_pasture_tc16.9	general	181.91	20.50	12.20	183.56	1.65	0.01	good	4451.23	120	22.42
1	pasture	t. chrysantha	pasture_tc16	1_pasture_tc16.1	general	180.56	18.84	12.92	183.38	2.82	0.02	good	4451.23	120	22.42
1	pasture	t. chrysantha	pasture_tc16	1_pasture_tc16.7	general	103.43	13.62	10.29	115.70	12.27	0.11	good	4451.23	120	22.42
1	pasture	t. chrysantha	pasture_tc16	1_pasture_tc16.11	general	101.21	16.08	9.79	101.21	0.00	0.00	good	4451.23	120	22.42
1	pasture	t. chrysantha	pasture_tc16	1_pasture_tc16.4	general	63.88	13.12	7.72	64.65	0.77	0.01	good	4451.23	120	22.42
1	pasture	t. chrysantha	pasture_tc16	1_pasture_tc16.3	general	103.17	15.93	10.24	107.90	4.72	0.04	good	4451.23	120	22.42
1	pasture	t. chrysantha	pasture_tc16	1_pasture_tc16.10	general	60.61	12.49	7.71	61.52	0.91	0.01	good	4451.23	120	22.42
1	pasture	t. chrysantha	pasture_tc16	1_pasture_tc16.5	general	52.42	10.79	7.61	53.82	1.40	0.03	good	4451.23	120	22.42
1	pasture	t. chrysantha	pasture_tc17	1_pasture_tc17.9	general	121.98	20.18	9.56	121.98	0.00	0.00	good	8065.87	139	2.70
1	pasture	t. chrysantha	pasture_tc17	1_pasture_tc17.14	general	42.68	10.97	5.74	42.68	0.00	0.00	good	8065.87	139	2.70
1	pasture	t. chrysantha	pasture_tc17	1_pasture_tc17.5	general	103.93	17.95	9.05	103.93	0.00	0.00	good	8065.87	139	2.70
1	pasture	t. chrysantha	pasture_tc17	1_pasture_tc17.3	general	83.98	15.39	8.36	84.30	0.32	0.00	good	8065.87	139	2.70
1	pasture	t. chrysantha	pasture_tc17	1_pasture_tc17.6	general	28.68	11.06	4.46	28.73	0.05	0.00	good	8065.87	139	2.70
1	pasture	t. chrysantha	pasture_tc17	1_pasture_tc17.10	general	106.06	18.74	9.55	114.93	8.88	0.08	good	8065.87	139	2.70
1	pasture	t. chrysantha	pasture_tc17	1_pasture_tc17.11	general	42.66	11.09	5.68	42.66	0.00	0.00	good	8065.87	139	2.70
1	pasture	t. chrysantha	pasture_tc17	1_pasture_tc17.7	general	117.34	16.50	10.22	117.98	0.63	0.01	good	8065.87	139	2.70
1	pasture	t. chrysantha	pasture_tc17	1_pasture_tc17.13	general	67.67	15.36	7.10	67.80	0.13	0.00	good	8065.87	139	2.70
1	pasture	t. chrysantha	pasture_tc17	1_pasture_tc17.12	general	39.94	11.94	6.20	50.58	10.63	0.21	good	8065.87	139	2.70
1	pasture	t. chrysantha	pasture_tc18	1_pasture_tc18.13	general	104.68	13.91	10.77	105.74	1.06	0.01	good	11085.03	203	4.87
1	pasture	t. chrysantha	pasture_tc18	1_pasture_tc18.12	general	85.96	13.82	9.12	85.97	0.01	0.00	good	11085.03	203	4.87
1	pasture	t. chrysantha	pasture_tc18	1_pasture_tc18.9	general	298.97	25.48	17.04	299.39	0.41	0.00	good	11085.03	203	4.87
1	pasture	t. chrysantha	pasture_tc18	1_pasture_tc18.11	general	133.98	16.98	11.67	134.01	0.03	0.00	good	11085.03	203	4.87
1	pasture	t. chrysantha	pasture_tc18	1_pasture_tc18.10	general	125.79	15.01	11.12	126.29	0.50	0.00	good	11085.03	203	4.87
1	pasture	t. chrysantha	pasture_tc18	1_pasture_tc18.6	general	72.53	14.85	7.76	72.56	0.03	0.00	good	11085.03	203	4.87
1	pasture	t. chrysantha	pasture_tc18	1_pasture_tc18.3	general	154.05	20.25	11.67	154.18	0.12	0.00	good	11085.03	203	4.87
1	pasture	t. chrysantha	pasture_tc18	1_pasture_tc18.5	general	166.69	19.50	13.84	166.82	0.13	0.00	good	11085.03	203	4.87
1	pasture	t. chrysantha	pasture_tc18	1_pasture_tc18.1	general	208.50	20.52	16.70	208.53	0.03	0.00	good	11085.03	203	4.87
1	pasture	t. chrysantha	pasture_tc18	1_pasture_tc18.14	general	124.47	20.30	10.28	124.51	0.04	0.00	good	11085.03	203	4.87
1	pinus	c. montana	pinus_cm01	1_pinus_cm01.9	general	49.56	11.90	5.71	50.08	0.52	0.01	good	1515.21	153	4.70
1	pinus	c. montana	pinus_cm01	1_pinus_cm01.5	general	31.32	8.66	4.89	31.32	0.00	0.00	good	1515.21	153	4.70
1	pinus	c. montana	pinus_cm01	1_pinus_cm01.3	general	41.22	12.62	4.52	41.22	0.00	0.00	good	1515.21	153	4.70
1	pinus	c. montana	pinus_cm01	1_pinus_cm01.1	general	60.56	14.86	5.58	60.56	0.00	0.00	good	1515.21	153	4.70
1	pinus	c. montana	pinus_cm01	1_pinus_cm01.10	general	49.04	13.24	5.13	49.04	0.00	0.00	good	1515.21	153	4.70
1	pinus	c. montana	pinus_cm01	1_pinus_cm01.2	general	46.80	12.90	4.93	46.80	0.00	0.00	good	1515.21	153	4.70
1	pinus	c. montana	pinus_cm01	1_pinus_cm01.4	general	36.65	11.91	4.28	36.69	0.04	0.00	good	1515.21	153	4.70
1	pinus	c. montana	pinus_cm01	1_pinus_cm01.7	general	42.38	12.79	4.58	42.38	0.00	0.00	good	1515.21	153	4.70
1	pinus	c. montana	pinus_cm01	1_pinus_cm01.8	general	54.03	13.46	5.19	54.03	0.00	0.00	good	1515.21	153	4.70
1	pinus	c. montana	pinus_cm01	1_pinus_cm01.6	general	61.38	15.30	5.48	61.38	0.00	0.00	good	1515.21	153	4.70
1	pinus	c. montana	pinus_cm02	1_pinus_cm02.4	general	54.23	13.04	5.74	54.23	0.00	0.00	good	8239.34	168	7.96
1	pinus	c. montana	pinus_cm02	1_pinus_cm02.8	general	87.72	17.09	7.10	87.72	0.00	0.00	good	8239.34	168	7.96
1	pinus	c. montana	pinus_cm02	1_pinus_cm02.7	general	47.85	12.32	5.76	47.85	0.00	0.00	good	8239.34	168	7.96
1	pinus	c. montana	pinus_cm02	1_pinus_cm02.15	general	26.75	8.43	4.40	26.75	0.00	0.00	good	8239.34	168	7.96
1	pinus	c. montana	pinus_cm02	1_pinus_cm02.2	general	65.91	14.37	6.06	65.91	0.00	0.00	good	8239.34	168	7.96
1	pinus	c. montana	pinus_cm02	1_pinus_cm02.5	general	75.98	15.61	6.63	76.34	0.36	0.00	good	8239.34	168	7.96
1	pinus	c. montana	pinus_cm02	1_pinus_cm02.6	general	33.56	8.95	5.01	33.56	0.00	0.00	good	8239.34	168	7.96
1	pinus	c. montana	pinus_cm02	1_pinus_cm02.10	general	73.57	15.90	6.22	73.57	0.00	0.00	good	8239.34	168	7.96
1	pinus	c. montana	pinus_cm02	1_pinus_cm02.14	general	8.24	6.29	1.89	8.24	0.00	0.00	good	8239.34	168	7.96
1	pinus	c. montana	pinus_cm02	1_pinus_cm02.13	general	94.05	17.10	7.62	94.05	0.00	0.00	good	8239.34	168	7.96
1	pinus	c. montana	pinus_cm03	1_pinus_cm03.7	general	47.88	14.43	4.29	47.88	0.00	0.00	good	2279.11	166	6.38
1	pinus	c. montana	pinus_cm03	1_pinus_cm03.5	general	43.66	13.72	4.73	43.66	0.00	0.00	good	2279.11	166	6.38
1	pinus	c. montana	pinus_cm03	1_pinus_cm03.2	general	14.67	6.56	3.24	14.67	0.00	0.00	good	2279.11	166	6.38
1	pinus	c. montana	pinus_cm03	1_pinus_cm03.12	general	56.51	12.89	5.98	56.51	0.00	0.00	good	2279.11	166	6.38
1	pinus	c. montana	pinus_cm03	1_pinus_cm03.1	general	6.96	6.06	1.89	6.96	0.00	0.00	good	2279.11	166	6.38
1	pinus	c. montana	pinus_cm03	1_pinus_cm03.3	general	39.62	10.58	5.23	39.62	0.00	0.00	good	2279.11	166	6.38
1	pinus	c. montana	pinus_cm03	1_pinus_cm03.8	general	10.82	5.13	3.00	10.82	0.00	0.00	good	2279.11	166	6.38
1	pinus	c. montana	pinus_cm03	1_pinus_cm03.6	general	74.41	18.14	5.35	74.41	0.00	0.00	good	2279.11	166	6.38
1	pinus	c. montana	pinus_cm03	1_pinus_cm03.13	general	61.93	15.03	5.71	61.93	0.00	0.00	good	2279.11	166	6.38
1	pinus	c. montana	pinus_cm03	1_pinus_cm03.4	general	57.91	15.03	5.60	57.91	0.00	0.00	good	2279.11	166	6.38
1	pinus	c. montana	pinus_cm04	1_pinus_cm04.1	general	88.96	18.17	6.37	88.96	0.00	0.00	good	3804.98	214	5.80
1	pinus	c. montana	pinus_cm04	1_pinus_cm04.10	general	107.44	19.30	6.94	107.44	0.00	0.00	good	3804.98	214	5.80
1	pinus	c. montana	pinus_cm04	1_pinus_cm04.9	general	108.71	18.21	7.46	108.71	0.00	0.00	good	3804.98	214	5.80
1	pinus	c. montana	pinus_cm04	1_pinus_cm04.3	general	92.97	19.27	6.35	92.97	0.00	0.00	good	3804.98	214	5.80
1	pinus	c. montana	pinus_cm04	1_pinus_cm04.8	general	132.16	22.18	7.81	132.16	0.00	0.00	good	3804.98	214	5.80
1	pinus	c. montana	pinus_cm04	1_pinus_cm04.2	general	107.56	19.46	6.93	107.74	0.19	0.00	good	3804.98	214	5.80
1	pinus	c. montana	pinus_cm04	1_pinus_cm04.6	general	114.28	20.46	7.37	114.28	0.00	0.00	good	3804.98	214	5.80
1	pinus	c. montana	pinus_cm04	1_pinus_cm04.5	general	65.61	15.81	5.71	65.61	0.00	0.00	good	3804.98	214	5.80
1	pinus	c. montana	pinus_cm04	1_pinus_cm04.4	general	119.70	20.60	7.41	119.70	0.00	0.00	good	3804.98	214	5.80
1	pinus	c. montana	pinus_cm04	1_pinus_cm04.7	general	149.57	22.81	8.15	149.57	0.00	0.00	good	3804.98	214	5.80
1	pinus	c. montana	pinus_cm05	1_pinus_cm05.6	general	43.22	11.37	4.93	44.64	1.41	0.03	good	4595.36	144	5.70
1	pinus	c. montana	pinus_cm05	1_pinus_cm05.5	general	18.77	8.15	2.96	18.77	0.00	0.00	good	4595.36	144	5.70
1	pinus	c. montana	pinus_cm05	1_pinus_cm05.14	general	33.72	9.40	4.83	33.99	0.27	0.01	good	4595.36	144	5.70
1	pinus	c. montana	pinus_cm05	1_pinus_cm05.15	general	52.69	13.60	5.38	52.69	0.00	0.00	good	4595.36	144	5.70
1	pinus	c. montana	pinus_cm05	1_pinus_cm05.7	general	12.13	5.05	3.30	12.34	0.21	0.02	good	4595.36	144	5.70
1	pinus	c. montana	pinus_cm05	1_pinus_cm05.4	general	47.18	11.13	5.36	47.90	0.72	0.02	good	4595.36	144	5.70
1	pinus	c. montana	pinus_cm05	1_pinus_cm05.13	general	51.96	13.44	5.30	51.96	0.00	0.00	good	4595.36	144	5.70
1	pinus	c. montana	pinus_cm05	1_pinus_cm05.3	general	31.95	11.06	4.24	32.11	0.16	0.00	good	4595.36	144	5.70
1	pinus	c. montana	pinus_cm05	1_pinus_cm05.2	general	18.68	6.05	4.04	19.05	0.36	0.02	good	4595.36	144	5.70
1	pinus	c. montana	pinus_cm05	1_pinus_cm05.10	general	48.30	13.25	4.84	48.39	0.09	0.00	good	4595.36	144	5.70
1	pinus	c. montana	pinus_cm06	1_pinus_cm06.5	general	15.74	8.00	2.86	15.74	0.00	0.00	good	4639.35	248	6.12
1	pinus	c. montana	pinus_cm06	1_pinus_cm06.10	general	7.87	6.49	1.96	7.87	0.00	0.00	good	4639.35	248	6.12
1	pinus	c. montana	pinus_cm06	1_pinus_cm06.7	general	24.75	10.57	3.37	24.75	0.00	0.00	good	4639.35	248	6.12
1	pinus	c. montana	pinus_cm06	1_pinus_cm06.1	general	23.29	10.81	3.49	23.29	0.00	0.00	good	4639.35	248	6.12
1	pinus	c. montana	pinus_cm06	1_pinus_cm06.13	general	105.50	17.01	7.43	107.66	2.16	0.02	good	4639.35	248	6.12
1	pinus	c. montana	pinus_cm06	1_pinus_cm06.6	general	28.31	10.34	3.86	28.31	0.00	0.00	good	4639.35	248	6.12
1	pinus	c. montana	pinus_cm06	1_pinus_cm06.12	general	27.79	11.08	3.50	27.79	0.00	0.00	good	4639.35	248	6.12
1	pinus	c. montana	pinus_cm06	1_pinus_cm06.4	general	134.83	22.27	8.32	134.83	0.00	0.00	good	4639.35	248	6.12
1	pinus	c. montana	pinus_cm06	1_pinus_cm06.9	general	81.05	18.18	6.36	81.05	0.00	0.00	good	4639.35	248	6.12
1	pinus	c. montana	pinus_cm06	1_pinus_cm06.3	general	88.17	20.18	6.09	88.17	0.00	0.00	good	4639.35	248	6.12
1	pinus	c. montana	pinus_cm07	1_pinus_cm07.2	general	76.39	15.47	6.24	76.39	0.00	0.00	good	7618.74	227	3.13
1	pinus	c. montana	pinus_cm07	1_pinus_cm07.6	general	66.42	14.01	6.54	66.42	0.00	0.00	good	7618.74	227	3.13
1	pinus	c. montana	pinus_cm07	1_pinus_cm07.3	general	33.83	10.05	4.96	33.83	0.00	0.00	good	7618.74	227	3.13
1	pinus	c. montana	pinus_cm07	1_pinus_cm07.9	general	23.97	6.59	4.85	23.97	0.00	0.00	good	7618.74	227	3.13
1	pinus	c. montana	pinus_cm07	1_pinus_cm07.8	general	54.44	13.06	5.72	54.44	0.00	0.00	good	7618.74	227	3.13
1	pinus	c. montana	pinus_cm07	1_pinus_cm07.10	general	17.02	6.18	3.87	17.02	0.00	0.00	good	7618.74	227	3.13
1	pinus	c. montana	pinus_cm07	1_pinus_cm07.15	general	71.58	15.00	6.13	71.58	0.00	0.00	good	7618.74	227	3.13
1	pinus	c. montana	pinus_cm07	1_pinus_cm07.7	general	78.13	14.93	6.53	78.13	0.00	0.00	good	7618.74	227	3.13
1	pinus	c. montana	pinus_cm07	1_pinus_cm07.5	general	38.18	12.18	4.46	38.18	0.00	0.00	good	7618.74	227	3.13
1	pinus	c. montana	pinus_cm07	1_pinus_cm07.13	general	27.56	10.07	5.00	31.57	4.01	0.13	good	7618.74	227	3.13
1	pinus	c. montana	pinus_cm09	1_pinus_cm09.4	general	32.17	9.48	4.73	32.33	0.17	0.01	good	10025.53	194	7.76
1	pinus	c. montana	pinus_cm09	1_pinus_cm09.9	general	77.99	16.62	6.57	80.50	2.50	0.03	good	10025.53	194	7.76
1	pinus	c. montana	pinus_cm09	1_pinus_cm09.3	general	45.02	10.61	5.61	45.02	0.00	0.00	good	10025.53	194	7.76
1	pinus	c. montana	pinus_cm09	1_pinus_cm09.6	general	52.79	12.35	6.08	52.79	0.00	0.00	good	10025.53	194	7.76
1	pinus	c. montana	pinus_cm09	1_pinus_cm09.2	general	71.37	14.78	6.54	72.78	1.41	0.02	good	10025.53	194	7.76
1	pinus	c. montana	pinus_cm09	1_pinus_cm09.13	general	50.68	11.86	5.76	51.29	0.61	0.01	good	10025.53	194	7.76
1	pinus	c. montana	pinus_cm09	1_pinus_cm09.1	general	48.97	12.43	6.03	53.37	4.39	0.08	good	10025.53	194	7.76
1	pinus	c. montana	pinus_cm09	1_pinus_cm09.12	general	27.07	9.80	4.00	27.07	0.00	0.00	good	10025.53	194	7.76
1	pinus	c. montana	pinus_cm09	1_pinus_cm09.15	general	52.51	13.27	5.62	52.51	0.00	0.00	good	10025.53	194	7.76
1	pinus	c. montana	pinus_cm09	1_pinus_cm09.11	general	58.61	12.76	6.06	59.99	1.38	0.02	good	10025.53	194	7.76
1	pinus	c. montana	pinus_cm10	1_pinus_cm10.14	general	87.36	16.61	7.39	87.86	0.50	0.01	good	5134.15	106	11.92
1	pinus	c. montana	pinus_cm10	1_pinus_cm10.11	general	48.48	11.47	5.88	48.54	0.05	0.00	good	5134.15	106	11.92
1	pinus	c. montana	pinus_cm10	1_pinus_cm10.10	general	75.67	16.31	6.20	75.68	0.01	0.00	good	5134.15	106	11.92
1	pinus	c. montana	pinus_cm10	1_pinus_cm10.12	general	44.90	12.89	4.78	44.94	0.04	0.00	good	5134.15	106	11.92
1	pinus	c. montana	pinus_cm10	1_pinus_cm10.15	general	87.05	17.97	6.70	87.05	0.00	0.00	good	5134.15	106	11.92
1	pinus	c. montana	pinus_cm10	1_pinus_cm10.5	general	39.29	12.15	4.53	39.29	0.00	0.00	good	5134.15	106	11.92
1	pinus	c. montana	pinus_cm10	1_pinus_cm10.16	general	45.73	11.29	5.82	45.73	0.00	0.00	good	5134.15	106	11.92
1	pinus	c. montana	pinus_cm10	1_pinus_cm10.3	general	57.11	13.20	5.83	57.73	0.63	0.01	good	5134.15	106	11.92
1	pinus	c. montana	pinus_cm10	1_pinus_cm10.7	general	58.98	13.40	6.02	58.98	0.00	0.00	good	5134.15	106	11.92
1	pinus	c. montana	pinus_cm10	1_pinus_cm10.9	general	17.82	6.32	4.35	18.38	0.56	0.03	good	5134.15	106	11.92
1	pinus	c. montana	pinus_cm12	1_pinus_cm12.10	general	21.45	8.38	3.52	21.45	0.00	0.00	good	1940.50	120	7.82
1	pinus	c. montana	pinus_cm12	1_pinus_cm12.9	general	18.12	8.62	3.04	18.12	0.00	0.00	good	1940.50	120	7.82
1	pinus	c. montana	pinus_cm12	1_pinus_cm12.4	general	21.22	7.57	3.65	21.22	0.00	0.00	good	1940.50	120	7.82
1	pinus	c. montana	pinus_cm12	1_pinus_cm12.13	general	40.50	13.02	4.28	40.50	0.00	0.00	good	1940.50	120	7.82
1	pinus	c. montana	pinus_cm12	1_pinus_cm12.6	general	27.78	9.80	3.92	27.78	0.00	0.00	good	1940.50	120	7.82
1	pinus	c. montana	pinus_cm12	1_pinus_cm12.11	general	34.08	12.40	3.54	34.08	0.00	0.00	good	1940.50	120	7.82
1	pinus	c. montana	pinus_cm12	1_pinus_cm12.15	general	7.55	4.38	2.37	7.55	0.00	0.00	good	1940.50	120	7.82
1	pinus	c. montana	pinus_cm12	1_pinus_cm12.1	general	28.38	11.64	3.30	28.50	0.12	0.00	good	1940.50	120	7.82
1	pinus	c. montana	pinus_cm12	1_pinus_cm12.2	general	10.19	6.81	2.43	10.19	0.00	0.00	good	1940.50	120	7.82
1	pinus	c. montana	pinus_cm12	1_pinus_cm12.12	general	13.65	6.50	2.49	13.65	0.00	0.00	good	1940.50	120	7.82
1	pinus	c. montana	pinus_cm13	1_pinus_cm13.3	general	32.43	10.49	4.11	32.43	0.00	0.00	good	2260.39	114	8.50
1	pinus	c. montana	pinus_cm13	1_pinus_cm13.11	general	30.46	10.19	4.36	30.46	0.00	0.00	good	2260.39	114	8.50
1	pinus	c. montana	pinus_cm13	1_pinus_cm13.13	general	11.28	7.31	2.26	11.28	0.00	0.00	good	2260.39	114	8.50
1	pinus	c. montana	pinus_cm13	1_pinus_cm13.8	general	42.05	13.52	4.44	42.05	0.00	0.00	good	2260.39	114	8.50
1	pinus	c. montana	pinus_cm13	1_pinus_cm13.4	general	24.25	10.33	3.55	24.25	0.00	0.00	good	2260.39	114	8.50
1	pinus	c. montana	pinus_cm13	1_pinus_cm13.5	general	44.48	13.96	4.60	44.48	0.00	0.00	good	2260.39	114	8.50
1	pinus	c. montana	pinus_cm13	1_pinus_cm13.2	general	28.56	10.87	4.18	32.06	3.50	0.11	good	2260.39	114	8.50
1	pinus	c. montana	pinus_cm13	1_pinus_cm13.7	general	10.23	7.36	2.00	10.24	0.01	0.00	good	2260.39	114	8.50
1	pinus	c. montana	pinus_cm13	1_pinus_cm13.1	general	8.08	6.58	1.95	8.08	0.00	0.00	good	2260.39	114	8.50
1	pinus	c. montana	pinus_cm13	1_pinus_cm13.15	general	24.03	8.81	3.76	24.48	0.45	0.02	good	2260.39	114	8.50
1	pinus	c. montana	pinus_cm14	1_pinus_cm14.8	general	41.58	11.01	5.28	41.77	0.19	0.00	good	3911.15	101	14.47
1	pinus	c. montana	pinus_cm14	1_pinus_cm14.14	general	46.84	13.12	4.95	46.84	0.00	0.00	good	3911.15	101	14.47
1	pinus	c. montana	pinus_cm14	1_pinus_cm14.5	general	63.92	15.03	5.57	64.96	1.03	0.02	good	3911.15	101	14.47
1	pinus	c. montana	pinus_cm14	1_pinus_cm14.1	general	41.02	12.43	4.57	41.18	0.16	0.00	good	3911.15	101	14.47
1	pinus	c. montana	pinus_cm14	1_pinus_cm14.15	general	35.63	11.56	4.12	35.63	0.00	0.00	good	3911.15	101	14.47
1	pinus	c. montana	pinus_cm14	1_pinus_cm14.12	general	59.61	15.23	5.23	60.00	0.39	0.01	good	3911.15	101	14.47
1	pinus	c. montana	pinus_cm14	1_pinus_cm14.6	general	22.67	7.56	3.81	22.67	0.00	0.00	good	3911.15	101	14.47
1	pinus	c. montana	pinus_cm14	1_pinus_cm14.7	general	83.30	17.54	6.15	83.30	0.00	0.00	good	3911.15	101	14.47
1	pinus	c. montana	pinus_cm14	1_pinus_cm14.3	general	64.92	15.20	6.09	64.92	0.00	0.00	good	3911.15	101	14.47
1	pinus	c. montana	pinus_cm14	1_pinus_cm14.2	general	53.37	14.26	5.03	53.37	0.00	0.00	good	3911.15	101	14.47
1	pinus	c. montana	pinus_cm15	1_pinus_cm15.5	general	74.24	15.42	6.71	74.24	0.00	0.00	good	10519.25	202	12.41
1	pinus	c. montana	pinus_cm15	1_pinus_cm15.1	general	43.89	11.94	5.10	43.89	0.00	0.00	good	10519.25	202	12.41
1	pinus	c. montana	pinus_cm15	1_pinus_cm15.3	general	38.26	10.65	4.88	38.26	0.00	0.00	good	10519.25	202	12.41
1	pinus	c. montana	pinus_cm15	1_pinus_cm15.2	general	49.56	13.24	5.23	49.56	0.00	0.00	good	10519.25	202	12.41
1	pinus	c. montana	pinus_cm15	1_pinus_cm15.10	general	73.42	16.54	6.80	73.42	0.00	0.00	good	10519.25	202	12.41
1	pinus	c. montana	pinus_cm15	1_pinus_cm15.6	general	29.39	9.91	4.24	29.39	0.00	0.00	good	10519.25	202	12.41
1	pinus	c. montana	pinus_cm15	1_pinus_cm15.7	general	54.39	14.67	5.44	54.39	0.00	0.00	good	10519.25	202	12.41
1	pinus	c. montana	pinus_cm15	1_pinus_cm15.4	general	71.81	14.10	6.91	71.81	0.00	0.00	good	10519.25	202	12.41
1	pinus	c. montana	pinus_cm15	1_pinus_cm15.15	general	18.57	8.48	3.35	18.57	0.00	0.00	good	10519.25	202	12.41
1	pinus	c. montana	pinus_cm15	1_pinus_cm15.14	general	59.61	13.83	5.84	59.61	0.00	0.00	good	10519.25	202	12.41
1	pinus	c. montana	pinus_cm16	1_pinus_cm16.12	general	24.40	10.13	3.80	24.40	0.00	0.00	good	2905.81	245	8.42
1	pinus	c. montana	pinus_cm16	1_pinus_cm16.2	general	11.22	7.51	2.49	11.22	0.00	0.00	good	2905.81	245	8.42
1	pinus	c. montana	pinus_cm16	1_pinus_cm16.14	general	14.38	7.53	2.70	14.38	0.00	0.00	good	2905.81	245	8.42
1	pinus	c. montana	pinus_cm16	1_pinus_cm16.10	general	30.43	11.56	4.01	30.43	0.00	0.00	good	2905.81	245	8.42
1	pinus	c. montana	pinus_cm16	1_pinus_cm16.4	general	14.55	7.67	2.79	14.55	0.00	0.00	good	2905.81	245	8.42
1	pinus	c. montana	pinus_cm16	1_pinus_cm16.15	general	21.26	8.83	3.79	21.26	0.00	0.00	good	2905.81	245	8.42
1	pinus	c. montana	pinus_cm16	1_pinus_cm16.8	general	12.81	8.05	2.48	12.83	0.01	0.00	good	2905.81	245	8.42
1	pinus	c. montana	pinus_cm16	1_pinus_cm16.11	general	8.80	6.94	2.02	8.80	0.00	0.00	good	2905.81	245	8.42
1	pinus	c. montana	pinus_cm16	1_pinus_cm16.1	general	19.87	8.06	3.72	19.87	0.00	0.00	good	2905.81	245	8.42
1	pinus	c. montana	pinus_cm16	1_pinus_cm16.6	general	54.37	15.06	5.43	54.37	0.00	0.00	good	2905.81	245	8.42
1	pinus	c. montana	pinus_cm17	1_pinus_cm17.5	general	6.36	4.33	2.06	6.36	0.00	0.00	good	3745.63	106	4.63
1	pinus	c. montana	pinus_cm17	1_pinus_cm17.8	general	29.77	11.46	3.54	31.01	1.24	0.04	good	3745.63	106	4.63
1	pinus	c. montana	pinus_cm17	1_pinus_cm17.15	general	22.92	10.18	2.64	22.92	0.00	0.00	good	3745.63	106	4.63
1	pinus	c. montana	pinus_cm17	1_pinus_cm17.2	general	35.88	11.89	4.07	35.88	0.00	0.00	good	3745.63	106	4.63
1	pinus	c. montana	pinus_cm17	1_pinus_cm17.12	general	35.73	12.11	3.81	35.73	0.00	0.00	good	3745.63	106	4.63
1	pinus	c. montana	pinus_cm17	1_pinus_cm17.11	general	14.26	8.65	2.57	15.33	1.08	0.07	good	3745.63	106	4.63
1	pinus	c. montana	pinus_cm17	1_pinus_cm17.6	general	16.70	8.93	2.61	16.70	0.00	0.00	good	3745.63	106	4.63
1	pinus	c. montana	pinus_cm17	1_pinus_cm17.13	general	22.03	9.30	3.38	22.28	0.25	0.01	good	3745.63	106	4.63
1	pinus	c. montana	pinus_cm17	1_pinus_cm17.3	general	15.08	6.36	3.15	15.08	0.00	0.00	good	3745.63	106	4.63
1	pinus	c. montana	pinus_cm17	1_pinus_cm17.1	general	15.21	8.07	2.74	15.21	0.00	0.00	good	3745.63	106	4.63
1	pinus	h. americana	pinus_ha02	1_pinus_ha02.13	general	46.37	8.95	7.72	47.59	1.22	0.03	good	4178.19	346	10.17
1	pinus	h. americana	pinus_ha02	1_pinus_ha02.15	general	186.16	15.65	16.08	192.73	6.57	0.03	good	4178.19	346	10.17
1	pinus	h. americana	pinus_ha02	1_pinus_ha02.3	general	207.41	16.42	17.14	209.76	2.35	0.01	good	4178.19	346	10.17
1	pinus	h. americana	pinus_ha02	1_pinus_ha02.7	general	146.60	15.15	13.71	148.40	1.79	0.01	good	4178.19	346	10.17
1	pinus	h. americana	pinus_ha02	1_pinus_ha02.1	general	227.57	18.13	17.54	234.90	7.33	0.03	good	4178.19	346	10.17
1	pinus	h. americana	pinus_ha02	1_pinus_ha02.10	general	134.37	14.32	13.36	142.49	8.13	0.06	good	4178.19	346	10.17
1	pinus	h. americana	pinus_ha02	1_pinus_ha02.12	general	45.80	9.63	7.21	45.80	0.00	0.00	good	4178.19	346	10.17
1	pinus	h. americana	pinus_ha02	1_pinus_ha02.2	general	101.28	12.41	11.57	104.11	2.82	0.03	good	4178.19	346	10.17
1	pinus	h. americana	pinus_ha02	1_pinus_ha02.5	general	63.13	11.42	8.56	63.20	0.07	0.00	good	4178.19	346	10.17
1	pinus	h. americana	pinus_ha02	1_pinus_ha02.4	general	76.63	11.45	9.90	77.14	0.51	0.01	good	4178.19	346	10.17
1	pinus	h. americana	pinus_ha03	1_pinus_ha03.7	general	209.75	19.66	17.86	246.65	36.90	0.15	good	6672.77	415	14.39
1	pinus	h. americana	pinus_ha03	1_pinus_ha03.5	general	150.41	15.48	14.82	163.98	13.57	0.08	good	6672.77	415	14.39
1	pinus	h. americana	pinus_ha03	1_pinus_ha03.14	general	320.41	20.42	20.49	325.41	5.00	0.02	good	6672.77	415	14.39
1	pinus	h. americana	pinus_ha03	1_pinus_ha03.2	general	135.42	12.28	13.49	135.55	0.13	0.00	good	6672.77	415	14.39
1	pinus	h. americana	pinus_ha03	1_pinus_ha03.9	general	51.89	8.30	8.37	52.21	0.32	0.01	good	6672.77	415	14.39
1	pinus	h. americana	pinus_ha03	1_pinus_ha03.6	general	149.48	13.10	14.79	153.98	4.51	0.03	good	6672.77	415	14.39
1	pinus	h. americana	pinus_ha03	1_pinus_ha03.3	general	108.99	12.01	12.61	111.26	2.27	0.02	good	6672.77	415	14.39
1	pinus	h. americana	pinus_ha03	1_pinus_ha03.11	general	71.33	9.98	11.27	89.07	17.74	0.20	good	6672.77	415	14.39
1	pinus	h. americana	pinus_ha03	1_pinus_ha03.1	general	351.00	20.60	21.40	367.62	16.62	0.05	good	6672.77	415	14.39
1	pinus	h. americana	pinus_ha03	1_pinus_ha03.12	general	383.06	24.57	23.97	439.49	56.44	0.13	good	6672.77	415	14.39
1	pinus	h. americana	pinus_ha04	1_pinus_ha04.13	general	232.24	17.23	18.51	232.96	0.72	0.00	good	7928.29	337	9.93
1	pinus	h. americana	pinus_ha04	1_pinus_ha04.3	general	41.24	9.86	7.21	43.99	2.76	0.06	good	7928.29	337	9.93
1	pinus	h. americana	pinus_ha04	1_pinus_ha04.15	general	278.03	19.81	19.08	278.89	0.86	0.00	good	7928.29	337	9.93
1	pinus	h. americana	pinus_ha04	1_pinus_ha04.1	general	59.62	12.28	8.11	59.66	0.04	0.00	good	7928.29	337	9.93
1	pinus	h. americana	pinus_ha04	1_pinus_ha04.4	general	39.35	11.06	6.54	42.42	3.07	0.07	good	7928.29	337	9.93
1	pinus	h. americana	pinus_ha04	1_pinus_ha04.6	general	279.84	19.98	19.90	280.98	1.14	0.00	good	7928.29	337	9.93
1	pinus	h. americana	pinus_ha04	1_pinus_ha04.2	general	19.53	6.82	4.44	20.18	0.64	0.03	good	7928.29	337	9.93
1	pinus	h. americana	pinus_ha04	1_pinus_ha04.9	general	230.54	16.17	18.01	230.99	0.45	0.00	good	7928.29	337	9.93
1	pinus	h. americana	pinus_ha04	1_pinus_ha04.10	general	138.35	13.32	13.83	142.49	4.14	0.03	good	7928.29	337	9.93
1	pinus	h. americana	pinus_ha04	1_pinus_ha04.7	general	131.82	12.87	13.76	135.64	3.82	0.03	good	7928.29	337	9.93
1	pinus	h. americana	pinus_ha05	1_pinus_ha05.8	general	402.08	25.35	24.54	447.76	45.69	0.10	good	22458.59	405	15.98
1	pinus	h. americana	pinus_ha05	1_pinus_ha05.4	general	304.04	19.00	20.43	310.67	6.63	0.02	good	22458.59	405	15.98
1	pinus	h. americana	pinus_ha05	1_pinus_ha05.9	general	158.61	13.23	14.81	159.22	0.61	0.00	good	22458.59	405	15.98
1	pinus	h. americana	pinus_ha05	1_pinus_ha05.2	general	344.33	22.69	21.57	345.79	1.46	0.00	good	22458.59	405	15.98
1	pinus	h. americana	pinus_ha05	1_pinus_ha05.1	general	220.45	18.80	18.01	234.91	14.46	0.06	good	22458.59	405	15.98
1	pinus	h. americana	pinus_ha05	1_pinus_ha05.3	general	181.90	17.43	17.45	252.77	70.87	0.28	good	22458.59	405	15.98
1	pinus	h. americana	pinus_ha05	1_pinus_ha05.11	general	73.75	14.69	10.07	86.96	13.21	0.15	good	22458.59	405	15.98
1	pinus	h. americana	pinus_ha05	1_pinus_ha05.6	general	282.84	19.26	19.26	283.34	0.51	0.00	good	22458.59	405	15.98
1	pinus	h. americana	pinus_ha05	1_pinus_ha05.7	general	184.45	15.87	16.20	187.56	3.10	0.02	good	22458.59	405	15.98
1	pinus	h. americana	pinus_ha05	1_pinus_ha05.5	general	237.48	17.74	17.78	243.14	5.65	0.02	good	22458.59	405	15.98
1	pinus	h. americana	pinus_ha06	1_pinus_ha06.4	general	41.74	9.26	6.54	42.07	0.33	0.01	good	14491.68	430	13.05
1	pinus	h. americana	pinus_ha06	1_pinus_ha06.1	general	43.66	7.30	7.82	43.99	0.33	0.01	good	14491.68	430	13.05
1	pinus	h. americana	pinus_ha06	1_pinus_ha06.9	general	189.14	16.43	15.80	192.27	3.13	0.02	good	14491.68	430	13.05
1	pinus	h. americana	pinus_ha06	1_pinus_ha06.2	general	38.13	7.70	6.69	38.14	0.01	0.00	good	14491.68	430	13.05
1	pinus	h. americana	pinus_ha06	1_pinus_ha06.11	general	75.61	12.78	9.18	75.61	0.00	0.00	good	14491.68	430	13.05
1	pinus	h. americana	pinus_ha06	1_pinus_ha06.10	general	176.55	16.64	15.40	183.48	6.93	0.04	good	14491.68	430	13.05
1	pinus	h. americana	pinus_ha06	1_pinus_ha06.13	general	73.96	11.48	9.78	74.28	0.32	0.00	good	14491.68	430	13.05
1	pinus	h. americana	pinus_ha06	1_pinus_ha06.8	general	193.89	18.03	16.00	207.48	13.59	0.07	good	14491.68	430	13.05
1	pinus	h. americana	pinus_ha06	1_pinus_ha06.14	general	116.63	12.69	12.60	116.63	0.00	0.00	good	14491.68	430	13.05
1	pinus	h. americana	pinus_ha06	1_pinus_ha06.3	general	81.67	10.89	12.67	115.66	33.99	0.29	good	14491.68	430	13.05
1	pinus	h. americana	pinus_ha08	1_pinus_ha08.9	general	65.64	9.61	9.36	65.92	0.27	0.00	good	5187.44	291	20.43
1	pinus	h. americana	pinus_ha08	1_pinus_ha08.5	general	172.10	16.86	14.66	174.48	2.38	0.01	good	5187.44	291	20.43
1	pinus	h. americana	pinus_ha08	1_pinus_ha08.8	general	149.76	13.91	13.77	150.15	0.39	0.00	good	5187.44	291	20.43
1	pinus	h. americana	pinus_ha08	1_pinus_ha08.7	general	187.69	17.45	15.54	194.44	6.74	0.03	good	5187.44	291	20.43
1	pinus	h. americana	pinus_ha08	1_pinus_ha08.3	general	222.93	17.99	16.98	225.19	2.26	0.01	good	5187.44	291	20.43
1	pinus	h. americana	pinus_ha08	1_pinus_ha08.12	general	88.79	10.82	10.65	89.95	1.16	0.01	good	5187.44	291	20.43
1	pinus	h. americana	pinus_ha08	1_pinus_ha08.1	general	174.86	17.51	14.60	176.72	1.86	0.01	good	5187.44	291	20.43
1	pinus	h. americana	pinus_ha08	1_pinus_ha08.6	general	225.80	20.08	16.65	227.52	1.72	0.01	good	5187.44	291	20.43
1	pinus	h. americana	pinus_ha08	1_pinus_ha08.2	general	198.24	17.03	15.73	200.19	1.95	0.01	good	5187.44	291	20.43
1	pinus	h. americana	pinus_ha08	1_pinus_ha08.4	general	65.26	9.99	9.18	67.41	2.15	0.03	good	5187.44	291	20.43
1	pinus	h. americana	pinus_ha09	1_pinus_ha09.12	general	135.66	15.49	14.07	154.67	19.01	0.12	good	5004.26	400	17.83
1	pinus	h. americana	pinus_ha09	1_pinus_ha09.10	general	111.16	12.45	11.83	111.28	0.11	0.00	good	5004.26	400	17.83
1	pinus	h. americana	pinus_ha09	1_pinus_ha09.5	general	215.45	18.48	16.07	218.20	2.75	0.01	good	5004.26	400	17.83
1	pinus	h. americana	pinus_ha09	1_pinus_ha09.9	general	132.63	14.19	13.59	145.81	13.18	0.09	good	5004.26	400	17.83
1	pinus	h. americana	pinus_ha09	1_pinus_ha09.14	general	31.39	7.85	6.29	31.47	0.07	0.00	good	5004.26	400	17.83
1	pinus	h. americana	pinus_ha09	1_pinus_ha09.11	general	198.50	16.66	16.45	212.91	14.41	0.07	good	5004.26	400	17.83
1	pinus	h. americana	pinus_ha09	1_pinus_ha09.8	general	116.85	13.46	12.38	117.10	0.25	0.00	good	5004.26	400	17.83
1	pinus	h. americana	pinus_ha09	1_pinus_ha09.6	general	218.76	18.30	16.61	219.30	0.54	0.00	good	5004.26	400	17.83
1	pinus	h. americana	pinus_ha09	1_pinus_ha09.2	general	106.94	13.03	11.50	107.21	0.27	0.00	good	5004.26	400	17.83
1	pinus	h. americana	pinus_ha09	1_pinus_ha09.7	general	118.97	15.68	13.74	153.89	34.93	0.23	good	5004.26	400	17.83
1	pinus	h. americana	pinus_ha10	1_pinus_ha10.15	general	57.51	11.82	8.44	59.65	2.14	0.04	good	11157.66	474	11.96
1	pinus	h. americana	pinus_ha10	1_pinus_ha10.6	general	155.80	13.84	14.01	159.27	3.47	0.02	good	11157.66	474	11.96
1	pinus	h. americana	pinus_ha10	1_pinus_ha10.7	general	149.18	14.90	13.69	149.82	0.65	0.00	good	11157.66	474	11.96
1	pinus	h. americana	pinus_ha10	1_pinus_ha10.14	general	204.26	17.89	15.61	205.02	0.76	0.00	good	11157.66	474	11.96
1	pinus	h. americana	pinus_ha10	1_pinus_ha10.5	general	104.42	14.44	15.49	171.87	67.45	0.39	good	11157.66	474	11.96
1	pinus	h. americana	pinus_ha10	1_pinus_ha10.4	general	202.65	16.76	15.93	207.55	4.90	0.02	good	11157.66	474	11.96
1	pinus	h. americana	pinus_ha10	1_pinus_ha10.8	general	269.23	20.13	19.41	278.25	9.02	0.03	good	11157.66	474	11.96
1	pinus	h. americana	pinus_ha10	1_pinus_ha10.13	general	137.89	14.64	13.75	148.26	10.37	0.07	good	11157.66	474	11.96
1	pinus	h. americana	pinus_ha10	1_pinus_ha10.3	general	207.73	16.86	16.61	215.79	8.05	0.04	good	11157.66	474	11.96
1	pinus	h. americana	pinus_ha10	1_pinus_ha10.1	general	202.62	16.70	15.78	204.14	1.51	0.01	good	11157.66	474	11.96
1	pinus	h. americana	pinus_ha11	1_pinus_ha11.12	general	229.60	20.10	17.32	231.03	1.44	0.01	good	14547.89	162	4.80
1	pinus	h. americana	pinus_ha11	1_pinus_ha11.5	general	244.59	20.00	17.56	244.59	0.00	0.00	good	14547.89	162	4.80
1	pinus	h. americana	pinus_ha11	1_pinus_ha11.8	general	40.54	8.87	6.44	40.54	0.00	0.00	good	14547.89	162	4.80
1	pinus	h. americana	pinus_ha11	1_pinus_ha11.10	general	111.68	15.71	12.05	118.08	6.40	0.05	good	14547.89	162	4.80
1	pinus	h. americana	pinus_ha11	1_pinus_ha11.2	general	172.08	18.53	15.62	190.86	18.79	0.10	good	14547.89	162	4.80
1	pinus	h. americana	pinus_ha11	1_pinus_ha11.4	general	229.44	18.77	18.44	232.47	3.03	0.01	good	14547.89	162	4.80
1	pinus	h. americana	pinus_ha11	1_pinus_ha11.7	general	49.42	9.83	7.34	49.42	0.00	0.00	good	14547.89	162	4.80
1	pinus	h. americana	pinus_ha11	1_pinus_ha11.1	general	208.75	18.95	16.55	209.49	0.74	0.00	good	14547.89	162	4.80
1	pinus	h. americana	pinus_ha11	1_pinus_ha11.9	general	123.99	14.43	12.32	124.73	0.75	0.01	good	14547.89	162	4.80
1	pinus	h. americana	pinus_ha11	1_pinus_ha11.6	general	170.22	17.80	15.03	175.22	5.00	0.03	good	14547.89	162	4.80
1	pinus	h. americana	pinus_ha12	1_pinus_ha12.3	general	223.34	17.79	17.59	234.71	11.38	0.05	good	15084.52	228	5.03
1	pinus	h. americana	pinus_ha12	1_pinus_ha12.4	general	166.54	17.33	15.01	171.42	4.89	0.03	good	15084.52	228	5.03
1	pinus	h. americana	pinus_ha12	1_pinus_ha12.6	general	262.33	22.37	18.86	269.49	7.15	0.03	good	15084.52	228	5.03
1	pinus	h. americana	pinus_ha12	1_pinus_ha12.1	general	88.36	11.89	11.16	90.11	1.75	0.02	good	15084.52	228	5.03
1	pinus	h. americana	pinus_ha12	1_pinus_ha12.10	general	150.56	16.09	14.10	153.84	3.27	0.02	good	15084.52	228	5.03
1	pinus	h. americana	pinus_ha12	1_pinus_ha12.15	general	344.16	21.98	23.29	354.34	10.18	0.03	good	15084.52	228	5.03
1	pinus	h. americana	pinus_ha12	1_pinus_ha12.7	general	28.36	6.95	5.80	29.71	1.35	0.05	good	15084.52	228	5.03
1	pinus	h. americana	pinus_ha12	1_pinus_ha12.12	general	220.54	20.68	17.78	237.32	16.78	0.07	good	15084.52	228	5.03
1	pinus	h. americana	pinus_ha12	1_pinus_ha12.13	general	246.49	21.06	19.55	278.51	32.03	0.11	good	15084.52	228	5.03
1	pinus	h. americana	pinus_ha12	1_pinus_ha12.14	general	218.84	17.73	17.47	219.00	0.16	0.00	good	15084.52	228	5.03
1	pinus	h. americana	pinus_ha13	1_pinus_ha13.16	general	47.00	7.25	8.02	48.30	1.30	0.03	good	3363.62	271	13.58
1	pinus	h. americana	pinus_ha13	1_pinus_ha13.3	general	76.13	10.29	9.59	76.85	0.72	0.01	good	3363.62	271	13.58
1	pinus	h. americana	pinus_ha13	1_pinus_ha13.11	general	47.46	9.17	7.97	50.70	3.25	0.06	good	3363.62	271	13.58
1	pinus	h. americana	pinus_ha13	1_pinus_ha13.10	general	125.89	14.44	13.28	138.57	12.69	0.09	good	3363.62	271	13.58
1	pinus	h. americana	pinus_ha13	1_pinus_ha13.1	general	98.84	12.44	12.02	115.14	16.30	0.14	good	3363.62	271	13.58
1	pinus	h. americana	pinus_ha13	1_pinus_ha13.15	general	42.54	8.53	7.20	43.44	0.90	0.02	good	3363.62	271	13.58
1	pinus	h. americana	pinus_ha13	1_pinus_ha13.2	general	89.19	10.90	11.25	93.42	4.23	0.05	good	3363.62	271	13.58
1	pinus	h. americana	pinus_ha13	1_pinus_ha13.9	general	276.78	18.55	19.34	284.71	7.93	0.03	good	3363.62	271	13.58
1	pinus	h. americana	pinus_ha13	1_pinus_ha13.4	general	144.72	16.13	13.34	146.38	1.66	0.01	good	3363.62	271	13.58
1	pinus	h. americana	pinus_ha13	1_pinus_ha13.14	general	119.62	14.78	12.84	123.68	4.06	0.03	good	3363.62	271	13.58
1	pinus	h. americana	pinus_ha14	1_pinus_ha14.11	general	143.75	15.60	15.76	171.10	27.35	0.16	good	25101.38	470	12.42
1	pinus	h. americana	pinus_ha14	1_pinus_ha14.6	general	195.84	14.72	16.04	196.13	0.29	0.00	good	25101.38	470	12.42
1	pinus	h. americana	pinus_ha14	1_pinus_ha14.4	general	34.13	8.61	7.50	49.85	15.72	0.32	good	25101.38	470	12.42
1	pinus	h. americana	pinus_ha14	1_pinus_ha14.10	ant	158.48	13.81	14.59	160.18	1.70	0.01	good	25101.38	470	12.42
1	pinus	h. americana	pinus_ha14	1_pinus_ha14.5	general	22.48	7.37	6.44	34.36	11.87	0.35	good	25101.38	470	12.42
1	pinus	h. americana	pinus_ha14	1_pinus_ha14.8	ant	162.38	14.88	15.57	162.56	0.19	0.00	good	25101.38	470	12.42
1	pinus	h. americana	pinus_ha14	1_pinus_ha14.1	general	100.60	10.72	11.88	102.92	2.32	0.02	good	25101.38	470	12.42
1	pinus	h. americana	pinus_ha14	1_pinus_ha14.7	general	134.26	13.26	13.50	135.40	1.14	0.01	good	25101.38	470	12.42
1	pinus	h. americana	pinus_ha14	1_pinus_ha14.12	general	47.91	9.17	7.46	47.94	0.03	0.00	good	25101.38	470	12.42
1	pinus	h. americana	pinus_ha14	1_pinus_ha14.9	general	246.74	19.12	17.73	246.91	0.17	0.00	good	25101.38	470	12.42
1	pinus	t. chrysantha	pinus_tc01	1_pinus_tc01.13	general	119.53	16.81	10.19	120.24	0.71	0.01	good	13466.74	286	4.69
1	pinus	t. chrysantha	pinus_tc01	1_pinus_tc01.10	general	281.05	23.50	16.88	283.44	2.39	0.01	good	13466.74	286	4.69
1	pinus	t. chrysantha	pinus_tc01	1_pinus_tc01.14	general	149.60	17.22	11.82	149.60	0.00	0.00	good	13466.74	286	4.69
1	pinus	t. chrysantha	pinus_tc01	1_pinus_tc01.11	general	170.85	18.59	13.36	175.39	4.54	0.03	good	13466.74	286	4.69
1	pinus	t. chrysantha	pinus_tc01	1_pinus_tc01.8	general	57.09	12.64	6.93	57.14	0.05	0.00	good	13466.74	286	4.69
1	pinus	t. chrysantha	pinus_tc01	1_pinus_tc01.12	general	162.21	20.10	12.65	170.03	7.82	0.05	good	13466.74	286	4.69
1	pinus	t. chrysantha	pinus_tc01	1_pinus_tc01.9	general	60.16	12.95	7.26	60.35	0.19	0.00	good	13466.74	286	4.69
1	pinus	t. chrysantha	pinus_tc01	1_pinus_tc01.2	general	181.07	20.05	12.92	181.64	0.57	0.00	good	13466.74	286	4.69
1	pinus	t. chrysantha	pinus_tc01	1_pinus_tc01.15	general	209.18	21.95	13.83	212.92	3.74	0.02	good	13466.74	286	4.69
1	pinus	t. chrysantha	pinus_tc01	1_pinus_tc01.7	general	152.56	18.02	12.28	155.16	2.60	0.02	good	13466.74	286	4.69
1	pinus	t. chrysantha	pinus_tc02	1_pinus_tc02.5	general	55.40	13.60	7.03	56.54	1.14	0.02	good	8814.37	179	4.72
1	pinus	t. chrysantha	pinus_tc02	1_pinus_tc02.6	general	87.19	15.51	10.03	109.59	22.41	0.20	good	8814.37	179	4.72
1	pinus	t. chrysantha	pinus_tc02	1_pinus_tc02.4	general	60.45	13.56	6.69	61.04	0.59	0.01	good	8814.37	179	4.72
1	pinus	t. chrysantha	pinus_tc02	1_pinus_tc02.1	general	76.44	16.74	7.95	77.53	1.09	0.01	good	8814.37	179	4.72
1	pinus	t. chrysantha	pinus_tc02	1_pinus_tc02.11	general	118.81	17.78	10.70	135.72	16.91	0.12	good	8814.37	179	4.72
1	pinus	t. chrysantha	pinus_tc02	1_pinus_tc02.10	general	401.01	28.91	19.89	406.12	5.11	0.01	good	8814.37	179	4.72
1	pinus	t. chrysantha	pinus_tc02	1_pinus_tc02.12	general	111.79	18.12	10.86	131.25	19.45	0.15	good	8814.37	179	4.72
1	pinus	t. chrysantha	pinus_tc02	1_pinus_tc02.15	general	260.04	23.95	16.18	263.43	3.39	0.01	good	8814.37	179	4.72
1	pinus	t. chrysantha	pinus_tc02	1_pinus_tc02.2	general	60.96	15.06	6.48	61.71	0.75	0.01	good	8814.37	179	4.72
1	pinus	t. chrysantha	pinus_tc02	1_pinus_tc02.3	general	52.76	13.20	6.32	53.12	0.35	0.01	good	8814.37	179	4.72
1	pinus	t. chrysantha	pinus_tc03	1_pinus_tc03.1	general	250.62	26.26	14.36	251.42	0.80	0.00	good	48139.85	431	25.76
1	pinus	t. chrysantha	pinus_tc03	1_pinus_tc03.3	general	204.38	24.58	12.57	204.78	0.40	0.00	good	48139.85	431	25.76
1	pinus	t. chrysantha	pinus_tc03	1_pinus_tc03.9	general	131.68	18.59	11.64	168.73	37.05	0.22	good	48139.85	431	25.76
1	pinus	t. chrysantha	pinus_tc03	1_pinus_tc03.7	general	121.00	17.20	11.15	126.04	5.04	0.04	good	48139.85	431	25.76
1	pinus	t. chrysantha	pinus_tc03	1_pinus_tc03.5	general	276.67	27.68	18.86	336.97	60.30	0.18	good	48139.85	431	25.76
1	pinus	t. chrysantha	pinus_tc03	1_pinus_tc03.4	general	167.83	19.72	14.57	255.22	87.39	0.34	good	48139.85	431	25.76
1	pinus	t. chrysantha	pinus_tc03	1_pinus_tc03.8	general	102.81	17.30	9.65	104.35	1.55	0.01	good	48139.85	431	25.76
1	pinus	t. chrysantha	pinus_tc03	1_pinus_tc03.15	general	136.40	18.22	11.19	156.75	20.35	0.13	good	48139.85	431	25.76
1	pinus	t. chrysantha	pinus_tc03	1_pinus_tc03.2	general	263.99	27.23	13.82	266.34	2.35	0.01	good	48139.85	431	25.76
1	pinus	t. chrysantha	pinus_tc03	1_pinus_tc03.6	general	368.47	30.52	18.88	368.47	0.00	0.00	good	48139.85	431	25.76
1	pinus	t. chrysantha	pinus_tc04	1_pinus_tc04.11	general	340.41	30.46	18.19	358.36	17.94	0.05	good	11407.96	246	3.81
1	pinus	t. chrysantha	pinus_tc04	1_pinus_tc04.7	general	78.49	18.50	8.08	96.20	17.71	0.18	good	11407.96	246	3.81
1	pinus	t. chrysantha	pinus_tc04	1_pinus_tc04.8	general	95.90	18.05	8.56	102.31	6.41	0.06	good	11407.96	246	3.81
1	pinus	t. chrysantha	pinus_tc04	1_pinus_tc04.9	general	105.27	19.35	9.43	105.45	0.18	0.00	good	11407.96	246	3.81
1	pinus	t. chrysantha	pinus_tc04	1_pinus_tc04.3	general	209.45	23.89	13.62	216.32	6.87	0.03	good	11407.96	246	3.81
1	pinus	t. chrysantha	pinus_tc04	1_pinus_tc04.12	general	296.12	28.13	16.12	313.30	17.18	0.05	good	11407.96	246	3.81
1	pinus	t. chrysantha	pinus_tc04	1_pinus_tc04.6	general	103.98	19.78	8.85	106.30	2.32	0.02	good	11407.96	246	3.81
1	pinus	t. chrysantha	pinus_tc04	1_pinus_tc04.4	general	136.87	23.84	12.18	198.03	61.16	0.31	good	11407.96	246	3.81
1	pinus	t. chrysantha	pinus_tc04	1_pinus_tc04.10	general	105.50	19.42	9.36	114.34	8.85	0.08	good	11407.96	246	3.81
1	pinus	t. chrysantha	pinus_tc04	1_pinus_tc04.1	general	79.90	15.89	8.47	92.07	12.17	0.13	good	11407.96	246	3.81
1	pinus	t. chrysantha	pinus_tc05	1_pinus_tc05.4	general	217.73	23.93	13.84	243.58	25.85	0.11	good	4934.90	165	3.27
1	pinus	t. chrysantha	pinus_tc05	1_pinus_tc05.5	general	162.54	21.35	13.09	201.88	39.33	0.19	good	4934.90	165	3.27
1	pinus	t. chrysantha	pinus_tc05	1_pinus_tc05.9	general	120.43	17.83	11.98	165.08	44.65	0.27	good	4934.90	165	3.27
1	pinus	t. chrysantha	pinus_tc05	1_pinus_tc05.12	general	141.08	21.99	10.59	144.30	3.23	0.02	good	4934.90	165	3.27
1	pinus	t. chrysantha	pinus_tc05	1_pinus_tc05.3	general	185.48	26.08	13.78	243.06	57.58	0.24	good	4934.90	165	3.27
1	pinus	t. chrysantha	pinus_tc05	1_pinus_tc05.8	general	113.45	18.41	12.39	179.93	66.48	0.37	good	4934.90	165	3.27
1	pinus	t. chrysantha	pinus_tc05	1_pinus_tc05.2	general	107.90	20.51	11.20	184.53	76.63	0.42	good	4934.90	165	3.27
1	pinus	t. chrysantha	pinus_tc05	1_pinus_tc05.10	general	159.32	22.84	11.70	160.85	1.53	0.01	good	4934.90	165	3.27
1	pinus	t. chrysantha	pinus_tc05	1_pinus_tc05.1	general	243.00	26.17	15.45	248.01	5.01	0.02	good	4934.90	165	3.27
1	pinus	t. chrysantha	pinus_tc05	1_pinus_tc05.7	general	99.55	16.36	10.69	126.83	27.27	0.22	good	4934.90	165	3.27
1	pinus	t. chrysantha	pinus_tc06	1_pinus_tc06.5	general	284.97	22.91	18.00	285.07	0.10	0.00	good	10335.39	270	5.07
1	pinus	t. chrysantha	pinus_tc06	1_pinus_tc06.13	general	285.79	23.22	17.19	288.93	3.14	0.01	good	10335.39	270	5.07
1	pinus	t. chrysantha	pinus_tc06	1_pinus_tc06.9	general	254.00	27.55	14.36	255.21	1.21	0.00	good	10335.39	270	5.07
1	pinus	t. chrysantha	pinus_tc06	1_pinus_tc06.7	general	195.82	24.87	12.23	195.84	0.03	0.00	good	10335.39	270	5.07
1	pinus	t. chrysantha	pinus_tc06	1_pinus_tc06.1	general	305.42	24.98	17.91	305.57	0.16	0.00	good	10335.39	270	5.07
1	pinus	t. chrysantha	pinus_tc06	1_pinus_tc06.11	general	247.92	24.78	15.33	248.86	0.94	0.00	good	10335.39	270	5.07
1	pinus	t. chrysantha	pinus_tc06	1_pinus_tc06.15	general	199.96	24.83	13.93	205.00	5.04	0.02	good	10335.39	270	5.07
1	pinus	t. chrysantha	pinus_tc06	1_pinus_tc06.10	general	281.75	26.29	15.98	281.75	0.00	0.00	good	10335.39	270	5.07
1	pinus	t. chrysantha	pinus_tc06	1_pinus_tc06.3	general	264.01	23.89	15.66	264.08	0.07	0.00	good	10335.39	270	5.07
1	pinus	t. chrysantha	pinus_tc06	1_pinus_tc06.4	general	253.44	26.00	15.18	253.54	0.10	0.00	good	10335.39	270	5.07
1	pinus	t. chrysantha	pinus_tc07	1_pinus_tc07.17	general	193.97	23.41	13.26	204.69	10.72	0.05	good	12333.34	286	4.00
1	pinus	t. chrysantha	pinus_tc07	1_pinus_tc07.11	general	118.94	15.69	11.47	128.46	9.53	0.07	good	12333.34	286	4.00
1	pinus	t. chrysantha	pinus_tc07	1_pinus_tc07.15	general	65.97	13.55	7.01	67.82	1.85	0.03	good	12333.34	286	4.00
1	pinus	t. chrysantha	pinus_tc07	1_pinus_tc07.8	general	208.92	24.52	13.06	211.26	2.34	0.01	good	12333.34	286	4.00
1	pinus	t. chrysantha	pinus_tc07	1_pinus_tc07.5	general	148.85	21.14	10.63	149.08	0.22	0.00	good	12333.34	286	4.00
1	pinus	t. chrysantha	pinus_tc07	1_pinus_tc07.10	general	153.51	20.66	13.73	186.53	33.03	0.18	good	12333.34	286	4.00
1	pinus	t. chrysantha	pinus_tc07	1_pinus_tc07.7	general	192.66	23.56	12.61	193.10	0.44	0.00	good	12333.34	286	4.00
1	pinus	t. chrysantha	pinus_tc07	1_pinus_tc07.4	general	151.85	21.67	10.87	154.25	2.39	0.02	good	12333.34	286	4.00
1	pinus	t. chrysantha	pinus_tc07	1_pinus_tc07.1	general	264.71	25.78	15.32	270.33	5.62	0.02	good	12333.34	286	4.00
1	pinus	t. chrysantha	pinus_tc07	1_pinus_tc07.2	general	220.53	22.85	13.56	221.92	1.39	0.01	good	12333.34	286	4.00
1	pinus	t. chrysantha	pinus_tc08	1_pinus_tc08.8	general	187.51	24.03	13.10	201.16	13.65	0.07	good	6012.91	192	3.69
1	pinus	t. chrysantha	pinus_tc08	1_pinus_tc08.6	general	115.82	21.80	10.28	133.73	17.91	0.13	good	6012.91	192	3.69
1	pinus	t. chrysantha	pinus_tc08	1_pinus_tc08.10	general	113.42	16.01	10.57	124.70	11.27	0.09	good	6012.91	192	3.69
1	pinus	t. chrysantha	pinus_tc08	1_pinus_tc08.9	general	96.17	15.41	9.12	104.61	8.43	0.08	good	6012.91	192	3.69
1	pinus	t. chrysantha	pinus_tc08	1_pinus_tc08.3	general	114.53	17.23	10.48	122.71	8.18	0.07	good	6012.91	192	3.69
1	pinus	t. chrysantha	pinus_tc08	1_pinus_tc08.11	general	59.07	15.09	6.92	63.47	4.40	0.07	good	6012.91	192	3.69
1	pinus	t. chrysantha	pinus_tc08	1_pinus_tc08.7	general	168.48	23.14	12.04	176.86	8.39	0.05	good	6012.91	192	3.69
1	pinus	t. chrysantha	pinus_tc08	1_pinus_tc08.14	general	37.87	11.52	6.07	43.21	5.35	0.12	good	6012.91	192	3.69
1	pinus	t. chrysantha	pinus_tc08	1_pinus_tc08.2	general	63.49	12.46	8.05	68.22	4.73	0.07	good	6012.91	192	3.69
1	pinus	t. chrysantha	pinus_tc08	1_pinus_tc08.12	general	69.68	16.93	7.22	74.84	5.16	0.07	good	6012.91	192	3.69
1	pinus	t. chrysantha	pinus_tc09	1_pinus_tc09.11	general	191.99	20.32	13.31	193.69	1.70	0.01	good	14668.42	233	4.68
1	pinus	t. chrysantha	pinus_tc09	1_pinus_tc09.7	general	196.57	20.77	13.59	196.57	0.00	0.00	good	14668.42	233	4.68
1	pinus	t. chrysantha	pinus_tc09	1_pinus_tc09.3	general	293.69	26.36	17.13	312.30	18.61	0.06	good	14668.42	233	4.68
1	pinus	t. chrysantha	pinus_tc09	1_pinus_tc09.1	general	198.54	20.57	13.60	198.82	0.28	0.00	good	14668.42	233	4.68
1	pinus	t. chrysantha	pinus_tc09	1_pinus_tc09.10	general	195.54	22.34	12.70	196.83	1.29	0.01	good	14668.42	233	4.68
1	pinus	t. chrysantha	pinus_tc09	1_pinus_tc09.15	general	96.60	14.24	9.91	98.62	2.03	0.02	good	14668.42	233	4.68
1	pinus	t. chrysantha	pinus_tc09	1_pinus_tc09.8	general	175.45	20.64	12.40	175.92	0.47	0.00	good	14668.42	233	4.68
1	pinus	t. chrysantha	pinus_tc09	1_pinus_tc09.5	general	232.49	23.37	15.18	239.97	7.47	0.03	good	14668.42	233	4.68
1	pinus	t. chrysantha	pinus_tc09	1_pinus_tc09.9	general	189.03	22.61	11.76	189.34	0.31	0.00	good	14668.42	233	4.68
1	pinus	t. chrysantha	pinus_tc09	1_pinus_tc09.4	general	290.28	24.95	16.37	293.44	3.16	0.01	good	14668.42	233	4.68
1	pinus	t. chrysantha	pinus_tc10	1_pinus_tc10.5	general	136.28	23.56	9.68	136.62	0.35	0.00	good	8813.52	368	5.62
1	pinus	t. chrysantha	pinus_tc10	1_pinus_tc10.16	ant	129.17	22.80	9.47	130.31	1.14	0.01	good	8813.52	368	5.62
1	pinus	t. chrysantha	pinus_tc10	1_pinus_tc10.2	general	205.97	24.14	13.42	211.16	5.19	0.02	good	8813.52	368	5.62
1	pinus	t. chrysantha	pinus_tc10	1_pinus_tc10.7	general	182.45	24.81	11.00	185.97	3.52	0.02	good	8813.52	368	5.62
1	pinus	t. chrysantha	pinus_tc10	1_pinus_tc10.3	ant	146.45	25.30	9.43	146.75	0.30	0.00	good	8813.52	368	5.62
1	pinus	t. chrysantha	pinus_tc10	1_pinus_tc10.15	general	18.16	11.43	2.91	18.16	0.00	0.00	good	8813.52	368	5.62
1	pinus	t. chrysantha	pinus_tc10	1_pinus_tc10.4	ant	101.71	21.66	8.15	102.34	0.64	0.01	good	8813.52	368	5.62
1	pinus	t. chrysantha	pinus_tc10	1_pinus_tc10.14	general	67.35	17.29	6.18	69.83	2.48	0.04	good	8813.52	368	5.62
1	pinus	t. chrysantha	pinus_tc10	1_pinus_tc10.6	general	138.63	24.72	9.07	139.15	0.51	0.00	good	8813.52	368	5.62
1	pinus	t. chrysantha	pinus_tc10	1_pinus_tc10.8	general	190.35	27.27	11.68	195.09	4.74	0.02	good	8813.52	368	5.62
1	pinus	t. chrysantha	pinus_tc11	1_pinus_tc11.12	general	176.02	22.89	12.57	196.75	20.74	0.11	good	10937.66	174	3.69
1	pinus	t. chrysantha	pinus_tc11	1_pinus_tc11.1	general	160.29	20.59	12.99	183.25	22.96	0.13	good	10937.66	174	3.69
1	pinus	t. chrysantha	pinus_tc11	1_pinus_tc11.14	general	87.53	14.89	8.35	92.40	4.87	0.05	good	10937.66	174	3.69
1	pinus	t. chrysantha	pinus_tc11	1_pinus_tc11.4	general	193.39	21.29	13.32	201.59	8.20	0.04	good	10937.66	174	3.69
1	pinus	t. chrysantha	pinus_tc11	1_pinus_tc11.6	general	254.67	26.39	14.93	260.97	6.30	0.02	good	10937.66	174	3.69
1	pinus	t. chrysantha	pinus_tc11	1_pinus_tc11.7	general	210.52	25.88	13.87	221.27	10.75	0.05	good	10937.66	174	3.69
1	pinus	t. chrysantha	pinus_tc11	1_pinus_tc11.11	general	64.14	15.32	7.79	72.76	8.62	0.12	good	10937.66	174	3.69
1	pinus	t. chrysantha	pinus_tc11	1_pinus_tc11.3	general	193.90	21.20	12.66	201.16	7.26	0.04	good	10937.66	174	3.69
1	pinus	t. chrysantha	pinus_tc11	1_pinus_tc11.9	general	220.22	22.30	14.78	228.53	8.31	0.04	good	10937.66	174	3.69
1	pinus	t. chrysantha	pinus_tc11	1_pinus_tc11.10	general	171.65	20.90	12.13	195.16	23.51	0.12	good	10937.66	174	3.69
1	pinus	t. chrysantha	pinus_tc12	1_pinus_tc12.2	general	157.77	23.24	11.62	166.83	9.06	0.05	good	10228.06	203	4.47
1	pinus	t. chrysantha	pinus_tc12	1_pinus_tc12.8	general	186.58	22.51	13.63	192.15	5.57	0.03	good	10228.06	203	4.47
1	pinus	t. chrysantha	pinus_tc12	1_pinus_tc12.11	general	174.90	18.02	13.85	185.08	10.18	0.06	good	10228.06	203	4.47
1	pinus	t. chrysantha	pinus_tc12	1_pinus_tc12.9	general	208.74	23.11	14.23	217.47	8.73	0.04	good	10228.06	203	4.47
1	pinus	t. chrysantha	pinus_tc12	1_pinus_tc12.7	general	174.59	23.05	11.88	177.12	2.53	0.01	good	10228.06	203	4.47
1	pinus	t. chrysantha	pinus_tc12	1_pinus_tc12.14	general	129.75	20.90	9.97	131.85	2.10	0.02	good	10228.06	203	4.47
1	pinus	t. chrysantha	pinus_tc12	1_pinus_tc12.10	general	145.63	17.48	11.84	150.06	4.44	0.03	good	10228.06	203	4.47
1	pinus	t. chrysantha	pinus_tc12	1_pinus_tc12.12	general	75.11	11.55	8.88	75.48	0.36	0.00	good	10228.06	203	4.47
1	pinus	t. chrysantha	pinus_tc12	1_pinus_tc12.3	general	259.51	24.29	16.64	267.34	7.83	0.03	good	10228.06	203	4.47
1	pinus	t. chrysantha	pinus_tc12	1_pinus_tc12.6	general	165.08	22.53	11.82	170.19	5.10	0.03	good	10228.06	203	4.47
1	pinus	t. chrysantha	pinus_tc13	1_pinus_tc13.4	general	10.94	6.98	2.65	10.94	0.00	0.00	good	3698.50	168	5.40
1	pinus	t. chrysantha	pinus_tc13	1_pinus_tc13.11	general	57.46	12.29	6.84	59.22	1.76	0.03	good	3698.50	168	5.40
1	pinus	t. chrysantha	pinus_tc13	1_pinus_tc13.7	general	18.81	7.92	3.76	18.81	0.00	0.00	good	3698.50	168	5.40
1	pinus	t. chrysantha	pinus_tc13	1_pinus_tc13.10	general	80.97	14.32	8.65	83.98	3.00	0.04	good	3698.50	168	5.40
1	pinus	t. chrysantha	pinus_tc13	1_pinus_tc13.1	general	97.46	15.76	8.64	101.05	3.58	0.04	good	3698.50	168	5.40
1	pinus	t. chrysantha	pinus_tc13	1_pinus_tc13.5	general	57.91	13.53	7.50	68.43	10.52	0.15	good	3698.50	168	5.40
1	pinus	t. chrysantha	pinus_tc13	1_pinus_tc13.12	general	57.00	13.16	6.46	57.00	0.00	0.00	good	3698.50	168	5.40
1	pinus	t. chrysantha	pinus_tc13	1_pinus_tc13.15	general	43.11	17.48	6.94	90.73	47.62	0.52	good	3698.50	168	5.40
1	pinus	t. chrysantha	pinus_tc13	1_pinus_tc13.8	general	29.04	9.72	4.75	29.04	0.00	0.00	good	3698.50	168	5.40
1	pinus	t. chrysantha	pinus_tc13	1_pinus_tc13.13	general	16.82	7.43	3.56	16.82	0.00	0.00	good	3698.50	168	5.40
1	pinus	t. chrysantha	pinus_tc14	1_pinus_tc14.4	general	131.08	17.57	11.22	143.90	12.81	0.09	good	3795.61	156	6.97
1	pinus	t. chrysantha	pinus_tc14	1_pinus_tc14.9	general	124.65	18.77	10.65	133.58	8.93	0.07	good	3795.61	156	6.97
1	pinus	t. chrysantha	pinus_tc14	1_pinus_tc14.1	general	140.00	19.25	11.20	150.66	10.66	0.07	good	3795.61	156	6.97
1	pinus	t. chrysantha	pinus_tc14	1_pinus_tc14.5	general	99.98	18.05	11.90	177.66	77.68	0.44	good	3795.61	156	6.97
1	pinus	t. chrysantha	pinus_tc14	1_pinus_tc14.2	general	103.84	16.11	9.70	109.39	5.55	0.05	good	3795.61	156	6.97
1	pinus	t. chrysantha	pinus_tc14	1_pinus_tc14.13	general	81.20	12.44	9.68	85.35	4.15	0.05	good	3795.61	156	6.97
1	pinus	t. chrysantha	pinus_tc14	1_pinus_tc14.11	general	96.97	16.92	9.12	99.30	2.33	0.02	good	3795.61	156	6.97
1	pinus	t. chrysantha	pinus_tc14	1_pinus_tc14.12	general	87.77	17.36	8.57	92.25	4.47	0.05	good	3795.61	156	6.97
1	pinus	t. chrysantha	pinus_tc14	1_pinus_tc14.10	general	139.09	18.99	11.27	147.64	8.55	0.06	good	3795.61	156	6.97
1	pinus	t. chrysantha	pinus_tc14	1_pinus_tc14.3	general	116.86	16.52	10.66	125.47	8.61	0.07	good	3795.61	156	6.97
1	pinus	t. chrysantha	pinus_tc15	1_pinus_tc15.4	general	121.48	19.86	10.67	135.93	14.45	0.11	good	3970.10	183	3.20
1	pinus	t. chrysantha	pinus_tc15	1_pinus_tc15.6	general	36.56	11.26	6.00	48.19	11.64	0.24	good	3970.10	183	3.20
1	pinus	t. chrysantha	pinus_tc15	1_pinus_tc15.12	general	101.27	18.42	9.09	101.77	0.50	0.00	good	3970.10	183	3.20
1	pinus	t. chrysantha	pinus_tc15	1_pinus_tc15.1	general	37.86	10.01	6.60	51.59	13.73	0.27	good	3970.10	183	3.20
1	pinus	t. chrysantha	pinus_tc15	1_pinus_tc15.2	general	187.72	21.20	14.38	201.12	13.40	0.07	good	3970.10	183	3.20
1	pinus	t. chrysantha	pinus_tc15	1_pinus_tc15.9	general	82.89	17.31	7.94	83.90	1.01	0.01	good	3970.10	183	3.20
1	pinus	t. chrysantha	pinus_tc15	1_pinus_tc15.13	general	6.38	6.60	1.79	6.38	0.00	0.00	good	3970.10	183	3.20
1	pinus	t. chrysantha	pinus_tc15	1_pinus_tc15.3	general	112.85	19.06	10.87	127.31	14.47	0.11	good	3970.10	183	3.20
1	pinus	t. chrysantha	pinus_tc15	1_pinus_tc15.7	general	138.95	20.17	11.79	144.25	5.30	0.04	good	3970.10	183	3.20
1	pinus	t. chrysantha	pinus_tc15	1_pinus_tc15.10	general	91.91	18.26	8.59	92.09	0.18	0.00	good	3970.10	183	3.20
1	pinus	t. chrysantha	pinus_tc16	1_pinus_tc16.3	general	121.95	19.52	9.63	122.29	0.34	0.00	good	4540.65	129	8.91
1	pinus	t. chrysantha	pinus_tc16	1_pinus_tc16.9	general	99.84	20.01	11.28	137.83	37.99	0.28	good	4540.65	129	8.91
1	pinus	t. chrysantha	pinus_tc16	1_pinus_tc16.5	general	41.34	13.25	5.01	41.54	0.19	0.00	good	4540.65	129	8.91
1	pinus	t. chrysantha	pinus_tc16	1_pinus_tc16.8	general	15.56	12.39	5.45	29.75	14.20	0.48	good	4540.65	129	8.91
1	pinus	t. chrysantha	pinus_tc16	1_pinus_tc16.6	general	46.98	14.00	5.56	47.47	0.50	0.01	good	4540.65	129	8.91
1	pinus	t. chrysantha	pinus_tc16	1_pinus_tc16.12	general	104.35	18.01	9.33	105.23	0.88	0.01	good	4540.65	129	8.91
1	pinus	t. chrysantha	pinus_tc16	1_pinus_tc16.13	general	64.48	14.65	7.09	65.27	0.79	0.01	good	4540.65	129	8.91
1	pinus	t. chrysantha	pinus_tc16	1_pinus_tc16.2	general	169.77	22.21	11.68	172.29	2.53	0.01	good	4540.65	129	8.91
1	pinus	t. chrysantha	pinus_tc16	1_pinus_tc16.16	general	133.55	19.95	10.50	134.86	1.30	0.01	good	4540.65	129	8.91
1	pinus	t. chrysantha	pinus_tc16	1_pinus_tc16.15	general	41.81	11.82	7.27	51.60	9.79	0.19	good	4540.65	129	8.91
1	shrub	h. americana	shrub_ha01	1_shrub_ha01.5	general	157.02	14.93	14.26	157.07	0.05	0.00	good	3016.44	280	35.77
1	shrub	h. americana	shrub_ha01	1_shrub_ha01.7	general	27.76	7.30	5.43	28.00	0.24	0.01	good	3016.44	280	35.77
1	shrub	h. americana	shrub_ha01	1_shrub_ha01.2	general	65.09	10.50	8.81	65.09	0.00	0.00	good	3016.44	280	35.77
1	shrub	h. americana	shrub_ha01	1_shrub_ha01.1	general	135.85	15.02	12.72	135.85	0.00	0.00	good	3016.44	280	35.77
1	shrub	h. americana	shrub_ha01	1_shrub_ha01.3	general	198.79	17.12	15.70	198.79	0.00	0.00	good	3016.44	280	35.77
1	shrub	h. americana	shrub_ha01	1_shrub_ha01.4	general	144.96	14.40	13.95	144.96	0.00	0.00	good	3016.44	280	35.77
1	shrub	h. americana	shrub_ha01	1_shrub_ha01.14	general	12.24	4.87	3.57	12.29	0.05	0.00	good	3016.44	280	35.77
1	shrub	h. americana	shrub_ha01	1_shrub_ha01.12	general	21.68	5.20	5.35	21.68	0.00	0.00	good	3016.44	280	35.77
1	shrub	h. americana	shrub_ha01	1_shrub_ha01.11	general	27.45	7.04	5.39	27.70	0.25	0.01	good	3016.44	280	35.77
1	shrub	h. americana	shrub_ha01	1_shrub_ha01.9	general	95.75	11.95	11.04	95.75	0.00	0.00	good	3016.44	280	35.77
1	shrub	h. americana	shrub_ha02	1_shrub_ha02.1	general	60.89	10.48	8.29	60.89	0.00	0.00	good	1527.92	250	42.37
1	shrub	h. americana	shrub_ha02	1_shrub_ha02.3	general	80.04	11.52	9.55	80.20	0.16	0.00	good	1527.92	250	42.37
1	shrub	h. americana	shrub_ha02	1_shrub_ha02.14	general	13.38	4.76	4.00	13.38	0.00	0.00	good	1527.92	250	42.37
1	shrub	h. americana	shrub_ha02	1_shrub_ha02.2	general	72.84	11.19	9.33	72.99	0.15	0.00	good	1527.92	250	42.37
1	shrub	h. americana	shrub_ha02	1_shrub_ha02.8	general	72.76	10.84	9.36	73.55	0.79	0.01	good	1527.92	250	42.37
1	shrub	h. americana	shrub_ha02	1_shrub_ha02.13	general	15.01	5.05	4.32	15.54	0.53	0.03	good	1527.92	250	42.37
1	shrub	h. americana	shrub_ha02	1_shrub_ha02.15	general	58.50	9.44	8.40	58.50	0.00	0.00	good	1527.92	250	42.37
1	shrub	h. americana	shrub_ha02	1_shrub_ha02.7	general	136.42	14.74	12.46	136.42	0.00	0.00	good	1527.92	250	42.37
1	shrub	h. americana	shrub_ha02	1_shrub_ha02.12	general	71.28	10.87	9.31	71.89	0.61	0.01	good	1527.92	250	42.37
1	shrub	h. americana	shrub_ha02	1_shrub_ha02.10	general	80.96	11.02	9.85	80.96	0.00	0.00	good	1527.92	250	42.37
1	shrub	h. americana	shrub_ha03	1_shrub_ha03.15	general	258.99	22.59	18.57	260.27	1.28	0.00	intermediate	20544.02	350	36.10
1	shrub	h. americana	shrub_ha03	1_shrub_ha03.11	general	122.59	14.57	12.93	122.85	0.26	0.00	intermediate	20544.02	350	36.10
1	shrub	h. americana	shrub_ha03	1_shrub_ha03.12	general	178.15	17.43	15.77	178.97	0.81	0.00	intermediate	20544.02	350	36.10
1	shrub	h. americana	shrub_ha03	1_shrub_ha03.3	general	60.80	10.29	8.63	60.80	0.00	0.00	intermediate	20544.02	350	36.10
1	shrub	h. americana	shrub_ha03	1_shrub_ha03.9	general	110.36	14.47	12.37	114.22	3.86	0.03	intermediate	20544.02	350	36.10
1	shrub	h. americana	shrub_ha03	1_shrub_ha03.1	general	224.31	19.35	16.98	224.60	0.29	0.00	intermediate	20544.02	350	36.10
1	shrub	h. americana	shrub_ha03	1_shrub_ha03.13	general	60.47	10.81	8.27	61.16	0.69	0.01	intermediate	20544.02	350	36.10
1	shrub	h. americana	shrub_ha03	1_shrub_ha03.6	general	129.08	16.35	12.79	130.63	1.55	0.01	intermediate	20544.02	350	36.10
1	shrub	h. americana	shrub_ha03	1_shrub_ha03.7	general	143.43	15.67	13.62	145.66	2.23	0.02	intermediate	20544.02	350	36.10
1	shrub	h. americana	shrub_ha03	1_shrub_ha03.5	general	187.57	17.49	15.97	189.55	1.98	0.01	intermediate	20544.02	350	36.10
1	shrub	h. americana	shrub_ha04	1_shrub_ha04.5	general	117.17	13.77	12.10	117.84	0.67	0.01	good	6989.16	270	36.11
1	shrub	h. americana	shrub_ha04	1_shrub_ha04.14	general	73.19	10.18	9.66	73.19	0.00	0.00	good	6989.16	270	36.11
1	shrub	h. americana	shrub_ha04	1_shrub_ha04.11	general	145.15	14.23	13.55	146.82	1.67	0.01	good	6989.16	270	36.11
1	shrub	h. americana	shrub_ha04	1_shrub_ha04.3	general	109.82	13.77	11.72	113.15	3.33	0.03	good	6989.16	270	36.11
1	shrub	h. americana	shrub_ha04	1_shrub_ha04.7	general	98.93	12.75	11.29	101.60	2.67	0.03	good	6989.16	270	36.11
1	shrub	h. americana	shrub_ha04	1_shrub_ha04.6	general	96.71	11.65	11.06	97.07	0.37	0.00	good	6989.16	270	36.11
1	shrub	h. americana	shrub_ha04	1_shrub_ha04.10	general	195.90	16.83	16.56	199.75	3.85	0.02	good	6989.16	270	36.11
1	shrub	h. americana	shrub_ha04	1_shrub_ha04.13	general	157.68	14.92	13.90	157.78	0.10	0.00	good	6989.16	270	36.11
1	shrub	h. americana	shrub_ha04	1_shrub_ha04.4	general	83.60	11.24	9.93	83.61	0.01	0.00	good	6989.16	270	36.11
1	shrub	h. americana	shrub_ha04	1_shrub_ha04.12	general	60.41	8.18	9.65	74.06	13.65	0.18	good	6989.16	270	36.11
1	shrub	h. americana	shrub_ha05	1_shrub_ha05.13	general	26.75	6.83	5.55	26.75	0.00	0.00	good	553.46	410	35.19
1	shrub	h. americana	shrub_ha05	1_shrub_ha05.8	general	6.98	3.01	2.80	6.98	0.00	0.00	good	553.46	410	35.19
1	shrub	h. americana	shrub_ha05	1_shrub_ha05.1	general	82.87	11.98	10.24	82.87	0.00	0.00	good	553.46	410	35.19
1	shrub	h. americana	shrub_ha05	1_shrub_ha05.10	general	25.19	6.14	5.46	25.19	0.00	0.00	good	553.46	410	35.19
1	shrub	h. americana	shrub_ha05	1_shrub_ha05.12	general	13.49	3.88	4.41	13.49	0.00	0.00	good	553.46	410	35.19
1	shrub	h. americana	shrub_ha05	1_shrub_ha05.2	general	59.47	9.44	8.54	59.47	0.00	0.00	good	553.46	410	35.19
1	shrub	h. americana	shrub_ha05	1_shrub_ha05.15	general	13.11	3.82	4.33	13.11	0.00	0.00	good	553.46	410	35.19
1	shrub	h. americana	shrub_ha05	1_shrub_ha05.7	general	20.62	5.53	4.95	20.62	0.00	0.00	good	553.46	410	35.19
1	shrub	h. americana	shrub_ha05	1_shrub_ha05.3	general	70.01	10.07	9.39	70.01	0.00	0.00	good	553.46	410	35.19
1	shrub	h. americana	shrub_ha05	1_shrub_ha05.11	general	7.05	3.52	2.90	7.07	0.03	0.00	good	553.46	410	35.19
1	shrub	h. americana	shrub_ha06	1_shrub_ha06.15	general	21.35	5.67	5.11	21.35	0.00	0.00	good	1518.79	230	36.35
1	shrub	h. americana	shrub_ha06	1_shrub_ha06.3	general	94.14	12.78	10.88	94.50	0.36	0.00	good	1518.79	230	36.35
1	shrub	h. americana	shrub_ha06	1_shrub_ha06.5	general	100.73	13.79	11.44	104.71	3.98	0.04	good	1518.79	230	36.35
1	shrub	h. americana	shrub_ha06	1_shrub_ha06.13	general	83.57	12.29	9.81	83.57	0.00	0.00	good	1518.79	230	36.35
1	shrub	h. americana	shrub_ha06	1_shrub_ha06.10	general	17.39	5.96	5.52	25.17	7.78	0.31	good	1518.79	230	36.35
1	shrub	h. americana	shrub_ha06	1_shrub_ha06.14	general	38.66	8.21	7.04	38.66	0.00	0.00	good	1518.79	230	36.35
1	shrub	h. americana	shrub_ha06	1_shrub_ha06.8	general	128.79	14.17	12.37	128.79	0.00	0.00	good	1518.79	230	36.35
1	shrub	h. americana	shrub_ha06	1_shrub_ha06.1	general	138.56	14.65	13.10	138.56	0.00	0.00	good	1518.79	230	36.35
1	shrub	h. americana	shrub_ha06	1_shrub_ha06.6	general	77.63	10.94	9.53	77.74	0.11	0.00	good	1518.79	230	36.35
1	shrub	h. americana	shrub_ha06	1_shrub_ha06.7	general	46.34	9.90	7.43	46.34	0.00	0.00	good	1518.79	230	36.35
1	shrub	h. americana	shrub_ha07	1_shrub_ha07.2	general	107.46	13.10	12.22	114.86	7.40	0.06	good	1837.67	210	36.88
1	shrub	h. americana	shrub_ha07	1_shrub_ha07.13	general	88.66	11.97	10.19	89.93	1.27	0.01	good	1837.67	210	36.88
1	shrub	h. americana	shrub_ha07	1_shrub_ha07.10	general	85.42	13.16	10.00	86.73	1.31	0.02	good	1837.67	210	36.88
1	shrub	h. americana	shrub_ha07	1_shrub_ha07.11	general	71.72	11.04	9.26	71.72	0.00	0.00	good	1837.67	210	36.88
1	shrub	h. americana	shrub_ha07	1_shrub_ha07.1	general	131.87	13.75	13.41	133.40	1.53	0.01	good	1837.67	210	36.88
1	shrub	h. americana	shrub_ha07	1_shrub_ha07.7	general	60.38	9.99	8.43	60.48	0.09	0.00	good	1837.67	210	36.88
1	shrub	h. americana	shrub_ha07	1_shrub_ha07.14	general	75.10	10.51	9.63	76.17	1.07	0.01	good	1837.67	210	36.88
1	shrub	h. americana	shrub_ha07	1_shrub_ha07.4	general	119.99	13.79	12.47	121.00	1.01	0.01	good	1837.67	210	36.88
1	shrub	h. americana	shrub_ha07	1_shrub_ha07.5	general	62.78	9.49	9.19	63.61	0.83	0.01	good	1837.67	210	36.88
1	shrub	h. americana	shrub_ha07	1_shrub_ha07.8	general	55.83	10.05	8.30	57.19	1.36	0.02	good	1837.67	210	36.88
1	shrub	t. chrysantha	shrub_tc01	1_shrub_tc01.5	general	95.30	15.02	9.50	95.36	0.06	0.00	good	3408.05	125	25.37
1	shrub	t. chrysantha	shrub_tc01	1_shrub_tc01.2	general	58.44	12.93	7.64	58.51	0.08	0.00	good	3408.05	125	25.37
1	shrub	t. chrysantha	shrub_tc01	1_shrub_tc01.6	general	84.18	13.97	8.32	84.38	0.21	0.00	good	3408.05	125	25.37
1	shrub	t. chrysantha	shrub_tc01	1_shrub_tc01.3	general	94.79	15.84	9.52	95.97	1.18	0.01	good	3408.05	125	25.37
1	shrub	t. chrysantha	shrub_tc01	1_shrub_tc01.11	general	47.03	11.07	6.54	47.30	0.27	0.01	good	3408.05	125	25.37
1	shrub	t. chrysantha	shrub_tc01	1_shrub_tc01.9	general	94.76	14.45	9.54	96.19	1.44	0.01	good	3408.05	125	25.37
1	shrub	t. chrysantha	shrub_tc01	1_shrub_tc01.8	general	71.16	14.79	7.98	71.27	0.11	0.00	good	3408.05	125	25.37
1	shrub	t. chrysantha	shrub_tc01	1_shrub_tc01.10	general	26.59	7.85	4.95	26.59	0.00	0.00	good	3408.05	125	25.37
1	shrub	t. chrysantha	shrub_tc01	1_shrub_tc01.15	general	90.10	14.73	9.22	90.10	0.00	0.00	good	3408.05	125	25.37
1	shrub	t. chrysantha	shrub_tc01	1_shrub_tc01.14	general	126.79	14.60	11.99	126.88	0.09	0.00	good	3408.05	125	25.37
1	shrub	t. chrysantha	shrub_tc02	1_shrub_tc02.15	general	94.58	13.88	10.61	99.09	4.51	0.05	good	13779.14	185	25.23
1	shrub	t. chrysantha	shrub_tc02	1_shrub_tc02.14	general	56.24	11.07	7.71	56.24	0.00	0.00	good	13779.14	185	25.23
1	shrub	t. chrysantha	shrub_tc02	1_shrub_tc02.12	general	141.41	20.75	10.06	141.55	0.15	0.00	good	13779.14	185	25.23
1	shrub	t. chrysantha	shrub_tc02	1_shrub_tc02.11	general	95.39	17.66	9.00	95.39	0.00	0.00	good	13779.14	185	25.23
1	shrub	t. chrysantha	shrub_tc02	1_shrub_tc02.6	general	235.16	26.54	16.01	244.06	8.90	0.04	good	13779.14	185	25.23
1	shrub	t. chrysantha	shrub_tc02	1_shrub_tc02.13	general	158.36	19.30	12.47	164.16	5.79	0.04	good	13779.14	185	25.23
1	shrub	t. chrysantha	shrub_tc02	1_shrub_tc02.3	general	109.37	17.21	9.92	109.82	0.45	0.00	good	13779.14	185	25.23
1	shrub	t. chrysantha	shrub_tc02	1_shrub_tc02.8	general	139.85	18.79	11.41	139.85	0.00	0.00	good	13779.14	185	25.23
1	shrub	t. chrysantha	shrub_tc02	1_shrub_tc02.5	general	136.86	18.60	11.24	136.86	0.00	0.00	good	13779.14	185	25.23
1	shrub	t. chrysantha	shrub_tc02	1_shrub_tc02.1	general	125.06	18.01	10.90	125.28	0.23	0.00	good	13779.14	185	25.23
1	shrub	t. chrysantha	shrub_tc03	1_shrub_tc03.6	general	186.68	22.59	12.67	187.46	0.78	0.00	bad	5833.23	260	1.73
1	shrub	t. chrysantha	shrub_tc03	1_shrub_tc03.9	general	26.05	7.31	5.23	27.76	1.71	0.06	bad	5833.23	260	1.73
1	shrub	t. chrysantha	shrub_tc03	1_shrub_tc03.10	general	59.23	12.34	7.38	60.39	1.16	0.02	bad	5833.23	260	1.73
1	shrub	t. chrysantha	shrub_tc03	1_shrub_tc03.11	general	96.97	13.13	10.15	101.66	4.69	0.05	bad	5833.23	260	1.73
1	shrub	t. chrysantha	shrub_tc03	1_shrub_tc03.7	general	45.30	10.62	6.58	45.91	0.61	0.01	bad	5833.23	260	1.73
1	shrub	t. chrysantha	shrub_tc03	1_shrub_tc03.8	general	29.99	8.29	5.43	32.46	2.47	0.08	bad	5833.23	260	1.73
1	shrub	t. chrysantha	shrub_tc03	1_shrub_tc03.14	general	72.11	14.00	8.73	80.91	8.81	0.11	bad	5833.23	260	1.73
1	shrub	t. chrysantha	shrub_tc03	1_shrub_tc03.12	general	114.90	17.21	10.06	116.24	1.35	0.01	bad	5833.23	260	1.73
1	shrub	t. chrysantha	shrub_tc03	1_shrub_tc03.5	general	192.18	20.72	13.90	192.89	0.71	0.00	bad	5833.23	260	1.73
1	shrub	t. chrysantha	shrub_tc03	1_shrub_tc03.15	general	90.95	14.72	9.22	95.15	4.20	0.04	bad	5833.23	260	1.73
1	shrub	t. chrysantha	shrub_tc04	1_shrub_tc04.13	ant	23.63	13.38	6.19	114.98	91.35	0.79	intermediate	5271.10	135	8.62
1	shrub	t. chrysantha	shrub_tc04	1_shrub_tc04.15	ant	32.95	9.14	5.82	50.70	17.75	0.35	intermediate	5271.10	135	8.62
1	shrub	t. chrysantha	shrub_tc04	1_shrub_tc04.14	ant	27.47	15.59	6.94	123.59	96.12	0.78	intermediate	5271.10	135	8.62
1	shrub	t. chrysantha	shrub_tc04	1_shrub_tc04.1	general	51.24	16.08	9.34	129.07	77.83	0.60	intermediate	5271.10	135	8.62
1	shrub	t. chrysantha	shrub_tc04	1_shrub_tc04.12	ant	55.83	13.99	7.99	104.93	49.09	0.47	intermediate	5271.10	135	8.62
1	shrub	t. chrysantha	shrub_tc04	1_shrub_tc04.11	ant	53.23	13.86	7.93	109.00	55.77	0.51	intermediate	5271.10	135	8.62
1	shrub	t. chrysantha	shrub_tc04	1_shrub_tc04.3	ant	76.68	14.83	8.96	90.30	13.62	0.15	intermediate	5271.10	135	8.62
1	shrub	t. chrysantha	shrub_tc04	1_shrub_tc04.6	ant	45.79	13.50	7.07	76.75	30.96	0.40	intermediate	5271.10	135	8.62
1	shrub	t. chrysantha	shrub_tc04	1_shrub_tc04.8	ant	51.09	13.60	7.56	83.90	32.82	0.39	intermediate	5271.10	135	8.62
1	shrub	t. chrysantha	shrub_tc04	1_shrub_tc04.9	ant	66.73	13.87	7.88	75.17	8.44	0.11	intermediate	5271.10	135	8.62
1	shrub	t. chrysantha	shrub_tc05	1_shrub_tc05.2	ant	273.68	25.40	15.20	276.61	2.92	0.01	bad	4842.15	160	5.57
1	shrub	t. chrysantha	shrub_tc05	1_shrub_tc05.14	general	45.68	10.66	6.86	48.05	2.37	0.05	bad	4842.15	160	5.57
1	shrub	t. chrysantha	shrub_tc05	1_shrub_tc05.7	ant	162.59	21.64	10.95	171.77	9.18	0.05	bad	4842.15	160	5.57
1	shrub	t. chrysantha	shrub_tc05	1_shrub_tc05.12	ant	98.13	17.48	10.18	117.14	19.01	0.16	bad	4842.15	160	5.57
1	shrub	t. chrysantha	shrub_tc05	1_shrub_tc05.8	general	148.92	19.28	11.46	149.90	0.98	0.01	bad	4842.15	160	5.57
1	shrub	t. chrysantha	shrub_tc05	1_shrub_tc05.3	general	242.12	22.98	14.93	242.51	0.39	0.00	bad	4842.15	160	5.57
1	shrub	t. chrysantha	shrub_tc05	1_shrub_tc05.5	general	77.06	14.53	7.99	78.31	1.26	0.02	bad	4842.15	160	5.57
1	shrub	t. chrysantha	shrub_tc05	1_shrub_tc05.11	general	112.08	18.57	10.03	115.01	2.93	0.03	bad	4842.15	160	5.57
1	shrub	t. chrysantha	shrub_tc05	1_shrub_tc05.10	ant	98.46	17.83	9.51	117.86	19.41	0.16	bad	4842.15	160	5.57
1	shrub	t. chrysantha	shrub_tc05	1_shrub_tc05.6	general	149.44	19.96	12.07	150.16	0.72	0.00	bad	4842.15	160	5.57
1	shrub	t. chrysantha	shrub_tc06	1_shrub_tc06.8	ant	166.86	18.62	13.21	169.38	2.53	0.01	intermediate	8127.33	160	2.23
1	shrub	t. chrysantha	shrub_tc06	1_shrub_tc06.2	ant	186.76	26.89	15.09	285.94	99.18	0.35	intermediate	8127.33	160	2.23
1	shrub	t. chrysantha	shrub_tc06	1_shrub_tc06.11	ant	250.98	27.10	13.64	251.79	0.81	0.00	intermediate	8127.33	160	2.23
1	shrub	t. chrysantha	shrub_tc06	1_shrub_tc06.12	ant	32.89	16.38	8.30	109.87	76.98	0.70	intermediate	8127.33	160	2.23
1	shrub	t. chrysantha	shrub_tc06	1_shrub_tc06.7	ant	226.06	23.85	14.39	228.97	2.91	0.01	intermediate	8127.33	160	2.23
1	shrub	t. chrysantha	shrub_tc06	1_shrub_tc06.6	ant	28.19	18.29	9.33	133.27	105.08	0.79	intermediate	8127.33	160	2.23
1	shrub	t. chrysantha	shrub_tc06	1_shrub_tc06.10	ant	172.32	27.17	12.36	221.54	49.22	0.22	intermediate	8127.33	160	2.23
1	shrub	t. chrysantha	shrub_tc06	1_shrub_tc06.9	ant	183.41	20.22	14.92	205.77	22.35	0.11	intermediate	8127.33	160	2.23
1	shrub	t. chrysantha	shrub_tc06	1_shrub_tc06.14	ant	147.22	19.90	11.60	161.72	14.49	0.09	intermediate	8127.33	160	2.23
1	shrub	t. chrysantha	shrub_tc06	1_shrub_tc06.3	ant	111.14	25.16	13.94	263.58	152.44	0.58	intermediate	8127.33	160	2.23
1	shrub	t. chrysantha	shrub_tc08	1_shrub_tc08.10	general	135.35	19.16	11.50	148.54	13.20	0.09	good	7678.68	130	34.63
1	shrub	t. chrysantha	shrub_tc08	1_shrub_tc08.14	general	154.14	21.28	15.65	231.29	77.15	0.33	good	7678.68	130	34.63
1	shrub	t. chrysantha	shrub_tc08	1_shrub_tc08.1	general	162.84	21.81	12.87	182.26	19.42	0.11	good	7678.68	130	34.63
1	shrub	t. chrysantha	shrub_tc08	1_shrub_tc08.3	general	166.61	19.66	14.32	187.17	20.56	0.11	good	7678.68	130	34.63
1	shrub	t. chrysantha	shrub_tc08	1_shrub_tc08.5	general	88.32	17.96	10.73	115.62	27.30	0.24	good	7678.68	130	34.63
1	shrub	t. chrysantha	shrub_tc08	1_shrub_tc08.8	general	242.19	19.97	18.28	262.14	19.95	0.08	good	7678.68	130	34.63
1	shrub	t. chrysantha	shrub_tc08	1_shrub_tc08.12	general	103.92	15.88	11.32	131.01	27.09	0.21	good	7678.68	130	34.63
1	shrub	t. chrysantha	shrub_tc08	1_shrub_tc08.2	general	141.51	21.32	11.91	161.95	20.44	0.13	good	7678.68	130	34.63
1	shrub	t. chrysantha	shrub_tc08	1_shrub_tc08.13	general	107.54	20.75	13.11	186.82	79.28	0.42	good	7678.68	130	34.63
1	shrub	t. chrysantha	shrub_tc08	1_shrub_tc08.11	general	80.52	16.95	9.28	99.57	19.06	0.19	good	7678.68	130	34.63
1	shrub	t. chrysantha	shrub_tc10	1_shrub_tc10.12	general	40.17	10.63	6.44	40.17	0.00	0.00	good	2856.65	105	2.25
1	shrub	t. chrysantha	shrub_tc10	1_shrub_tc10.7	general	80.95	14.07	8.78	81.28	0.33	0.00	good	2856.65	105	2.25
1	shrub	t. chrysantha	shrub_tc10	1_shrub_tc10.14	general	111.69	16.60	10.05	111.69	0.00	0.00	good	2856.65	105	2.25
1	shrub	t. chrysantha	shrub_tc10	1_shrub_tc10.5	ant	53.41	11.90	7.61	55.57	2.17	0.04	good	2856.65	105	2.25
1	shrub	t. chrysantha	shrub_tc10	1_shrub_tc10.1	general	81.40	13.43	8.96	81.40	0.00	0.00	good	2856.65	105	2.25
1	shrub	t. chrysantha	shrub_tc10	1_shrub_tc10.6	general	49.98	12.49	7.04	49.98	0.00	0.00	good	2856.65	105	2.25
1	shrub	t. chrysantha	shrub_tc10	1_shrub_tc10.3	general	85.19	15.44	8.36	85.60	0.41	0.00	good	2856.65	105	2.25
1	shrub	t. chrysantha	shrub_tc10	1_shrub_tc10.13	general	65.32	12.46	8.23	65.32	0.00	0.00	good	2856.65	105	2.25
1	shrub	t. chrysantha	shrub_tc10	1_shrub_tc10.2	general	66.82	12.88	8.02	66.82	0.00	0.00	good	2856.65	105	2.25
1	shrub	t. chrysantha	shrub_tc10	1_shrub_tc10.9	general	76.33	13.20	9.66	76.33	0.00	0.00	good	2856.65	105	2.25
1	shrub	t. chrysantha	shrub_tc11	1_shrub_tc11.7	general	89.72	16.47	8.97	93.66	3.94	0.04	good	2814.31	95	59.01
1	shrub	t. chrysantha	shrub_tc11	1_shrub_tc11.6	general	86.91	14.61	8.63	87.39	0.48	0.01	good	2814.31	95	59.01
1	shrub	t. chrysantha	shrub_tc11	1_shrub_tc11.1	general	87.96	15.30	9.30	89.30	1.35	0.02	good	2814.31	95	59.01
1	shrub	t. chrysantha	shrub_tc11	1_shrub_tc11.3	general	84.20	14.80	8.89	84.90	0.70	0.01	good	2814.31	95	59.01
1	shrub	t. chrysantha	shrub_tc11	1_shrub_tc11.8	general	76.71	15.51	8.31	81.10	4.39	0.05	good	2814.31	95	59.01
1	shrub	t. chrysantha	shrub_tc11	1_shrub_tc11.13	general	92.71	19.19	8.56	106.00	13.30	0.13	good	2814.31	95	59.01
1	shrub	t. chrysantha	shrub_tc11	1_shrub_tc11.5	general	109.24	17.08	9.76	109.92	0.68	0.01	good	2814.31	95	59.01
1	shrub	t. chrysantha	shrub_tc11	1_shrub_tc11.10	general	91.65	16.03	8.67	91.65	0.00	0.00	good	2814.31	95	59.01
1	shrub	t. chrysantha	shrub_tc11	1_shrub_tc11.15	general	119.09	15.76	10.99	119.61	0.52	0.00	good	2814.31	95	59.01
1	shrub	t. chrysantha	shrub_tc11	1_shrub_tc11.12	general	68.07	13.88	8.15	74.57	6.50	0.09	good	2814.31	95	59.01
1	shrub	t. chrysantha	shrub_tc12	1_shrub_tc12.5	general	55.52	12.22	6.79	55.72	0.20	0.00	intermediate	2401.10	65	54.64
1	shrub	t. chrysantha	shrub_tc12	1_shrub_tc12.8	general	50.43	8.70	7.60	50.59	0.15	0.00	intermediate	2401.10	65	54.64
1	shrub	t. chrysantha	shrub_tc12	1_shrub_tc12.7	general	53.66	10.21	8.10	61.92	8.26	0.13	intermediate	2401.10	65	54.64
1	shrub	t. chrysantha	shrub_tc12	1_shrub_tc12.2	general	127.67	18.06	10.91	127.85	0.18	0.00	intermediate	2401.10	65	54.64
1	shrub	t. chrysantha	shrub_tc12	1_shrub_tc12.10	general	79.75	13.35	9.10	81.02	1.27	0.02	intermediate	2401.10	65	54.64
1	shrub	t. chrysantha	shrub_tc12	1_shrub_tc12.6	general	55.50	12.16	7.10	57.34	1.85	0.03	intermediate	2401.10	65	54.64
1	shrub	t. chrysantha	shrub_tc12	1_shrub_tc12.9	general	107.80	16.52	9.72	107.90	0.10	0.00	intermediate	2401.10	65	54.64
1	shrub	t. chrysantha	shrub_tc12	1_shrub_tc12.13	general	134.17	18.67	11.35	139.24	5.07	0.04	intermediate	2401.10	65	54.64
1	shrub	t. chrysantha	shrub_tc12	1_shrub_tc12.12	general	59.24	13.29	7.23	59.68	0.44	0.01	intermediate	2401.10	65	54.64
1	shrub	t. chrysantha	shrub_tc12	1_shrub_tc12.15	general	92.46	15.76	10.14	116.27	23.81	0.20	intermediate	2401.10	65	54.64
1	shrub	t. chrysantha	shrub_tc13	1_shrub_tc13.15	general	156.21	16.58	13.09	156.21	0.00	0.00	good	3750.16	130	22.04
1	shrub	t. chrysantha	shrub_tc13	1_shrub_tc13.7	general	107.18	15.05	10.40	107.18	0.00	0.00	good	3750.16	130	22.04
1	shrub	t. chrysantha	shrub_tc13	1_shrub_tc13.14	general	70.06	12.61	7.75	70.26	0.20	0.00	good	3750.16	130	22.04
1	shrub	t. chrysantha	shrub_tc13	1_shrub_tc13.6	general	102.86	17.62	9.08	103.58	0.72	0.01	good	3750.16	130	22.04
1	shrub	t. chrysantha	shrub_tc13	1_shrub_tc13.10	general	68.56	12.67	7.61	68.76	0.20	0.00	good	3750.16	130	22.04
1	shrub	t. chrysantha	shrub_tc13	1_shrub_tc13.11	general	10.70	6.95	2.59	10.70	0.00	0.00	good	3750.16	130	22.04
1	shrub	t. chrysantha	shrub_tc13	1_shrub_tc13.1	general	140.87	17.04	12.09	141.40	0.53	0.00	good	3750.16	130	22.04
1	shrub	t. chrysantha	shrub_tc13	1_shrub_tc13.9	general	107.23	13.43	10.49	109.26	2.04	0.02	good	3750.16	130	22.04
1	shrub	t. chrysantha	shrub_tc13	1_shrub_tc13.3	general	227.15	22.29	14.87	229.01	1.87	0.01	good	3750.16	130	22.04
1	shrub	t. chrysantha	shrub_tc13	1_shrub_tc13.2	general	105.93	15.91	9.85	106.61	0.68	0.01	good	3750.16	130	22.04
1	shrub	t. chrysantha	shrub_tc14	1_shrub_tc14.9	general	46.97	12.48	7.16	53.53	6.56	0.12	good	6358.73	145	3.71
1	shrub	t. chrysantha	shrub_tc14	1_shrub_tc14.1	general	251.33	25.88	14.08	251.33	0.00	0.00	good	6358.73	145	3.71
1	shrub	t. chrysantha	shrub_tc14	1_shrub_tc14.2	general	95.18	16.74	9.61	95.18	0.00	0.00	good	6358.73	145	3.71
1	shrub	t. chrysantha	shrub_tc14	1_shrub_tc14.5	general	80.35	15.67	8.00	80.35	0.00	0.00	good	6358.73	145	3.71
1	shrub	t. chrysantha	shrub_tc14	1_shrub_tc14.10	general	53.05	13.11	6.51	56.50	3.45	0.06	good	6358.73	145	3.71
1	shrub	t. chrysantha	shrub_tc14	1_shrub_tc14.3	general	109.05	17.99	10.07	109.05	0.00	0.00	good	6358.73	145	3.71
1	shrub	t. chrysantha	shrub_tc14	1_shrub_tc14.4	general	77.61	15.86	8.12	77.61	0.00	0.00	good	6358.73	145	3.71
1	shrub	t. chrysantha	shrub_tc14	1_shrub_tc14.7	general	212.86	27.38	12.90	212.86	0.00	0.00	good	6358.73	145	3.71
1	shrub	t. chrysantha	shrub_tc14	1_shrub_tc14.13	general	98.14	17.08	9.52	98.19	0.05	0.00	good	6358.73	145	3.71
1	shrub	t. chrysantha	shrub_tc14	1_shrub_tc14.14	general	25.19	9.36	4.60	25.19	0.00	0.00	good	6358.73	145	3.71
1	shrub	t. chrysantha	shrub_tc15	1_shrub_tc15.10	ant	48.84	10.99	6.43	51.10	2.27	0.04	good	3269.91	95	5.08
1	shrub	t. chrysantha	shrub_tc15	1_shrub_tc15.15	general	60.40	13.46	6.99	60.62	0.22	0.00	good	3269.91	95	5.08
1	shrub	t. chrysantha	shrub_tc15	1_shrub_tc15.1	general	71.04	12.94	7.92	71.93	0.89	0.01	good	3269.91	95	5.08
1	shrub	t. chrysantha	shrub_tc15	1_shrub_tc15.7	ant	53.14	15.41	7.59	63.15	10.01	0.16	good	3269.91	95	5.08
1	shrub	t. chrysantha	shrub_tc15	1_shrub_tc15.5	ant	52.90	12.66	6.48	53.64	0.74	0.01	good	3269.91	95	5.08
1	shrub	t. chrysantha	shrub_tc15	1_shrub_tc15.12	ant	31.45	10.16	5.14	32.44	0.98	0.03	good	3269.91	95	5.08
1	shrub	t. chrysantha	shrub_tc15	1_shrub_tc15.4	general	89.44	14.20	9.04	89.62	0.18	0.00	good	3269.91	95	5.08
1	shrub	t. chrysantha	shrub_tc15	1_shrub_tc15.14	ant	40.69	11.37	5.76	42.34	1.65	0.04	good	3269.91	95	5.08
1	shrub	t. chrysantha	shrub_tc15	1_shrub_tc15.13	ant	38.18	11.26	5.85	44.69	6.51	0.15	good	3269.91	95	5.08
1	shrub	t. chrysantha	shrub_tc15	1_shrub_tc15.3	ant	94.20	14.50	9.21	96.01	1.81	0.02	good	3269.91	95	5.08
1	shrub	t. chrysantha	shrub_tc16	1_shrub_tc16.11	general	80.60	12.88	9.23	88.29	7.69	0.09	good	2444.18	100	3.52
1	shrub	t. chrysantha	shrub_tc16	1_shrub_tc16.4	general	85.11	12.79	9.36	85.34	0.23	0.00	good	2444.18	100	3.52
1	shrub	t. chrysantha	shrub_tc16	1_shrub_tc16.6	general	71.84	12.91	8.95	89.41	17.57	0.20	good	2444.18	100	3.52
1	shrub	t. chrysantha	shrub_tc16	1_shrub_tc16.13	general	48.45	11.75	7.06	52.97	4.52	0.09	good	2444.18	100	3.52
1	shrub	t. chrysantha	shrub_tc16	1_shrub_tc16.10	general	68.24	13.87	8.06	70.52	2.28	0.03	good	2444.18	100	3.52
1	shrub	t. chrysantha	shrub_tc16	1_shrub_tc16.8	general	69.88	13.18	8.28	70.33	0.44	0.01	good	2444.18	100	3.52
1	shrub	t. chrysantha	shrub_tc16	1_shrub_tc16.3	general	63.81	12.26	7.86	64.21	0.40	0.01	good	2444.18	100	3.52
1	shrub	t. chrysantha	shrub_tc16	1_shrub_tc16.14	general	57.89	10.94	7.74	60.32	2.43	0.04	good	2444.18	100	3.52
1	shrub	t. chrysantha	shrub_tc16	1_shrub_tc16.5	general	101.32	14.36	10.05	102.49	1.17	0.01	good	2444.18	100	3.52
1	shrub	t. chrysantha	shrub_tc16	1_shrub_tc16.15	general	34.87	9.33	5.91	35.00	0.13	0.00	good	2444.18	100	3.52
1	shrub	t. chrysantha	shrub_tc17	1_shrub_tc17.10	ant	106.74	18.51	11.56	157.57	50.83	0.32	good	9724.62	235	34.72
1	shrub	t. chrysantha	shrub_tc17	1_shrub_tc17.8	general	272.51	22.98	17.41	284.11	11.59	0.04	good	9724.62	235	34.72
1	shrub	t. chrysantha	shrub_tc17	1_shrub_tc17.11	ant	69.42	15.66	9.27	90.51	21.10	0.23	good	9724.62	235	34.72
1	shrub	t. chrysantha	shrub_tc17	1_shrub_tc17.2	general	266.64	22.02	17.62	281.58	14.94	0.05	good	9724.62	235	34.72
1	shrub	t. chrysantha	shrub_tc17	1_shrub_tc17.4	general	87.80	17.76	9.25	100.33	12.53	0.12	good	9724.62	235	34.72
1	shrub	t. chrysantha	shrub_tc17	1_shrub_tc17.6	ant	48.00	13.36	8.05	85.87	37.87	0.44	good	9724.62	235	34.72
1	shrub	t. chrysantha	shrub_tc17	1_shrub_tc17.5	ant	16.02	12.37	6.20	82.18	66.15	0.81	good	9724.62	235	34.72
1	shrub	t. chrysantha	shrub_tc17	1_shrub_tc17.3	general	80.34	18.17	8.61	84.76	4.42	0.05	good	9724.62	235	34.72
1	shrub	t. chrysantha	shrub_tc17	1_shrub_tc17.9	general	244.49	21.00	16.16	255.65	11.16	0.04	good	9724.62	235	34.72
1	shrub	t. chrysantha	shrub_tc17	1_shrub_tc17.1	ant	188.47	20.95	14.04	254.10	65.62	0.26	good	9724.62	235	34.72
1	shrub	t. chrysantha	shrub_tc18	1_shrub_tc18.12	general	43.70	11.52	6.20	43.70	0.00	0.00	good	5779.76	125	54.10
1	shrub	t. chrysantha	shrub_tc18	1_shrub_tc18.3	general	79.58	15.17	8.15	79.58	0.00	0.00	good	5779.76	125	54.10
1	shrub	t. chrysantha	shrub_tc18	1_shrub_tc18.2	general	171.42	17.60	13.68	171.42	0.00	0.00	good	5779.76	125	54.10
1	shrub	t. chrysantha	shrub_tc18	1_shrub_tc18.1	general	153.71	17.53	13.06	153.71	0.00	0.00	good	5779.76	125	54.10
1	shrub	t. chrysantha	shrub_tc18	1_shrub_tc18.13	general	127.34	19.18	10.73	128.37	1.03	0.01	good	5779.76	125	54.10
1	shrub	t. chrysantha	shrub_tc18	1_shrub_tc18.6	general	91.48	14.98	9.17	91.48	0.00	0.00	good	5779.76	125	54.10
1	shrub	t. chrysantha	shrub_tc18	1_shrub_tc18.5	general	97.99	15.99	9.36	97.99	0.00	0.00	good	5779.76	125	54.10
1	shrub	t. chrysantha	shrub_tc18	1_shrub_tc18.15	general	96.23	17.94	8.80	96.23	0.00	0.00	good	5779.76	125	54.10
1	shrub	t. chrysantha	shrub_tc18	1_shrub_tc18.4	general	78.34	15.75	8.11	78.34	0.00	0.00	good	5779.76	125	54.10
1	shrub	t. chrysantha	shrub_tc18	1_shrub_tc18.7	general	110.05	14.09	10.89	110.05	0.00	0.00	good	5779.76	125	54.10
1	shrub	t. chrysantha	shrub_tc20	1_shrub_tc20.13	general	127.70	13.86	12.13	127.92	0.22	0.00	good	17355.99	265	2.91
1	shrub	t. chrysantha	shrub_tc20	1_shrub_tc20.7	general	123.79	16.95	10.83	123.83	0.05	0.00	good	17355.99	265	2.91
1	shrub	t. chrysantha	shrub_tc20	1_shrub_tc20.9	general	109.32	15.79	10.18	109.32	0.00	0.00	good	17355.99	265	2.91
1	shrub	t. chrysantha	shrub_tc20	1_shrub_tc20.14	general	187.20	18.49	14.15	187.58	0.38	0.00	good	17355.99	265	2.91
1	shrub	t. chrysantha	shrub_tc20	1_shrub_tc20.2	general	243.56	20.86	16.04	243.84	0.29	0.00	good	17355.99	265	2.91
1	shrub	t. chrysantha	shrub_tc20	1_shrub_tc20.12	general	199.89	20.78	14.03	201.02	1.13	0.01	good	17355.99	265	2.91
1	shrub	t. chrysantha	shrub_tc20	1_shrub_tc20.5	general	53.86	12.22	6.41	54.46	0.59	0.01	good	17355.99	265	2.91
1	shrub	t. chrysantha	shrub_tc20	1_shrub_tc20.6	general	59.64	14.46	6.44	59.64	0.00	0.00	good	17355.99	265	2.91
1	shrub	t. chrysantha	shrub_tc20	1_shrub_tc20.11	general	167.60	16.20	14.80	168.09	0.50	0.00	good	17355.99	265	2.91
1	shrub	t. chrysantha	shrub_tc20	1_shrub_tc20.10	general	112.78	19.11	9.92	112.78	0.00	0.00	good	17355.99	265	2.91
2	forest	c. montana	forest_cm01	2_forest_cm01.5	general	95.34	20.22	6.32	97.16	1.82	0.02	bad	5743.59	227	40.52
2	forest	c. montana	forest_cm01	2_forest_cm01.12	general	108.16	20.98	7.27	111.66	3.50	0.03	bad	5743.59	227	40.52
2	forest	c. montana	forest_cm01	2_forest_cm01.13	general	57.27	17.64	5.30	69.92	12.65	0.18	bad	5743.59	227	40.52
2	forest	c. montana	forest_cm01	2_forest_cm01.8	general	58.74	16.90	5.80	66.94	8.21	0.12	bad	5743.59	227	40.52
2	forest	c. montana	forest_cm01	2_forest_cm01.3	general	63.57	19.51	6.00	77.31	13.74	0.18	bad	5743.59	227	40.52
2	forest	c. montana	forest_cm01	2_forest_cm01.14	general	40.15	16.19	4.95	51.02	10.87	0.21	bad	5743.59	227	40.52
2	forest	c. montana	forest_cm01	2_forest_cm01.1	general	31.69	12.30	4.36	39.67	7.98	0.20	bad	5743.59	227	40.52
2	forest	c. montana	forest_cm01	2_forest_cm01.11	general	85.62	20.32	6.54	90.04	4.42	0.05	bad	5743.59	227	40.52
2	forest	c. montana	forest_cm01	2_forest_cm01.7	general	96.33	19.65	6.64	99.88	3.55	0.04	bad	5743.59	227	40.52
2	forest	c. montana	forest_cm01	2_forest_cm01.15	general	113.62	22.46	7.26	116.90	3.28	0.03	bad	5743.59	227	40.52
2	forest	c. montana	forest_cm02	2_forest_cm02.5	general	29.17	10.45	4.16	29.22	0.05	0.00	good	2115.30	110	4.66
2	forest	c. montana	forest_cm02	2_forest_cm02.3	general	46.94	13.77	5.00	46.94	0.00	0.00	good	2115.30	110	4.66
2	forest	c. montana	forest_cm02	2_forest_cm02.12	general	29.30	11.25	4.94	29.33	0.03	0.00	good	2115.30	110	4.66
2	forest	c. montana	forest_cm02	2_forest_cm02.4	general	20.28	9.04	3.19	20.29	0.01	0.00	good	2115.30	110	4.66
2	forest	c. montana	forest_cm02	2_forest_cm02.8	general	41.38	12.33	5.15	41.49	0.11	0.00	good	2115.30	110	4.66
2	forest	c. montana	forest_cm02	2_forest_cm02.11	general	34.67	11.30	4.66	34.67	0.00	0.00	good	2115.30	110	4.66
2	forest	c. montana	forest_cm02	2_forest_cm02.9	general	40.96	12.11	4.78	41.52	0.56	0.01	good	2115.30	110	4.66
2	forest	c. montana	forest_cm02	2_forest_cm02.15	general	23.20	8.60	3.91	23.20	0.00	0.00	good	2115.30	110	4.66
2	forest	c. montana	forest_cm02	2_forest_cm02.13	general	21.61	9.57	3.51	21.61	0.00	0.00	good	2115.30	110	4.66
2	forest	c. montana	forest_cm02	2_forest_cm02.10	general	22.80	9.29	3.76	22.80	0.00	0.00	good	2115.30	110	4.66
2	forest	c. montana	forest_cm03	2_forest_cm03.12	general	63.36	14.77	5.67	63.36	0.00	0.00	intermediate	4560.55	183	65.54
2	forest	c. montana	forest_cm03	2_forest_cm03.5	general	45.70	13.38	5.49	49.95	4.25	0.09	intermediate	4560.55	183	65.54
2	forest	c. montana	forest_cm03	2_forest_cm03.11	general	75.23	15.86	6.45	75.32	0.08	0.00	intermediate	4560.55	183	65.54
2	forest	c. montana	forest_cm03	2_forest_cm03.10	general	18.38	9.27	3.56	21.00	2.63	0.13	intermediate	4560.55	183	65.54
2	forest	c. montana	forest_cm03	2_forest_cm03.13	general	70.98	15.61	6.30	73.44	2.47	0.03	intermediate	4560.55	183	65.54
2	forest	c. montana	forest_cm03	2_forest_cm03.4	general	41.14	13.67	4.91	47.39	6.24	0.13	intermediate	4560.55	183	65.54
2	forest	c. montana	forest_cm03	2_forest_cm03.7	general	56.05	14.81	5.82	60.39	4.34	0.07	intermediate	4560.55	183	65.54
2	forest	c. montana	forest_cm03	2_forest_cm03.2	general	67.12	17.42	6.38	77.78	10.66	0.14	intermediate	4560.55	183	65.54
2	forest	c. montana	forest_cm03	2_forest_cm03.9	general	43.14	13.61	4.68	45.58	2.44	0.05	intermediate	4560.55	183	65.54
2	forest	c. montana	forest_cm03	2_forest_cm03.8	general	35.39	13.98	4.84	48.81	13.42	0.27	intermediate	4560.55	183	65.54
2	forest	c. montana	forest_cm04	2_forest_cm04.2	general	99.54	16.80	8.27	100.05	0.51	0.01	intermediate	4836.99	180	28.50
2	forest	c. montana	forest_cm04	2_forest_cm04.15	general	26.27	10.32	3.90	28.34	2.07	0.07	intermediate	4836.99	180	28.50
2	forest	c. montana	forest_cm04	2_forest_cm04.4	general	97.31	18.96	6.68	98.09	0.78	0.01	intermediate	4836.99	180	28.50
2	forest	c. montana	forest_cm04	2_forest_cm04.7	general	66.77	16.72	5.88	68.81	2.04	0.03	intermediate	4836.99	180	28.50
2	forest	c. montana	forest_cm04	2_forest_cm04.13	general	73.52	14.03	7.21	74.06	0.55	0.01	intermediate	4836.99	180	28.50
2	forest	c. montana	forest_cm04	2_forest_cm04.10	general	83.20	18.20	6.59	86.30	3.10	0.04	intermediate	4836.99	180	28.50
2	forest	c. montana	forest_cm04	2_forest_cm04.9	general	57.41	15.97	5.52	60.49	3.08	0.05	intermediate	4836.99	180	28.50
2	forest	c. montana	forest_cm04	2_forest_cm04.6	general	70.74	16.04	6.66	75.21	4.47	0.06	intermediate	4836.99	180	28.50
2	forest	c. montana	forest_cm04	2_forest_cm04.1	general	24.84	7.52	6.76	27.80	2.96	0.11	intermediate	4836.99	180	28.50
2	forest	c. montana	forest_cm04	2_forest_cm04.8	general	100.41	20.56	6.74	102.78	2.37	0.02	intermediate	4836.99	180	28.50
2	forest	c. montana	forest_cm05	2_forest_cm05.11	general	37.96	11.23	5.38	38.57	0.62	0.02	good	15932.19	293	6.36
2	forest	c. montana	forest_cm05	2_forest_cm05.13	general	24.90	10.82	3.82	25.66	0.76	0.03	good	15932.19	293	6.36
2	forest	c. montana	forest_cm05	2_forest_cm05.15	general	27.59	11.54	3.71	29.25	1.66	0.06	good	15932.19	293	6.36
2	forest	c. montana	forest_cm05	2_forest_cm05.14	general	34.36	10.05	5.30	34.78	0.41	0.01	good	15932.19	293	6.36
2	forest	c. montana	forest_cm05	2_forest_cm05.7	general	36.66	12.18	4.21	37.16	0.50	0.01	good	15932.19	293	6.36
2	forest	c. montana	forest_cm05	2_forest_cm05.4	general	29.14	11.69	3.79	34.02	4.88	0.14	good	15932.19	293	6.36
2	forest	c. montana	forest_cm05	2_forest_cm05.10	general	42.88	12.72	5.40	46.18	3.31	0.07	good	15932.19	293	6.36
2	forest	c. montana	forest_cm05	2_forest_cm05.12	general	16.09	9.13	3.33	18.80	2.72	0.14	good	15932.19	293	6.36
2	forest	c. montana	forest_cm05	2_forest_cm05.3	general	47.74	13.13	5.12	49.17	1.43	0.03	good	15932.19	293	6.36
2	forest	c. montana	forest_cm05	2_forest_cm05.9	general	42.78	12.20	5.65	44.42	1.65	0.04	good	15932.19	293	6.36
2	forest	c. montana	forest_cm06	2_forest_cm06.15	general	24.12	9.90	3.89	24.20	0.09	0.00	intermediate	2118.88	123	8.02
2	forest	c. montana	forest_cm06	2_forest_cm06.6	general	16.82	8.12	3.17	17.21	0.39	0.02	intermediate	2118.88	123	8.02
2	forest	c. montana	forest_cm06	2_forest_cm06.4	general	38.58	12.53	4.83	38.75	0.17	0.00	intermediate	2118.88	123	8.02
2	forest	c. montana	forest_cm06	2_forest_cm06.12	general	32.59	11.35	4.08	32.66	0.07	0.00	intermediate	2118.88	123	8.02
2	forest	c. montana	forest_cm06	2_forest_cm06.8	general	43.72	13.34	5.28	44.45	0.73	0.02	intermediate	2118.88	123	8.02
2	forest	c. montana	forest_cm06	2_forest_cm06.9	general	31.45	11.04	4.38	31.50	0.05	0.00	intermediate	2118.88	123	8.02
2	forest	c. montana	forest_cm06	2_forest_cm06.14	general	19.30	7.72	3.67	19.43	0.13	0.01	intermediate	2118.88	123	8.02
2	forest	c. montana	forest_cm06	2_forest_cm06.10	general	28.94	10.51	4.13	28.96	0.01	0.00	intermediate	2118.88	123	8.02
2	forest	c. montana	forest_cm06	2_forest_cm06.2	general	33.98	12.03	4.33	34.15	0.17	0.00	intermediate	2118.88	123	8.02
2	forest	c. montana	forest_cm06	2_forest_cm06.7	general	35.67	11.43	4.60	35.77	0.11	0.00	intermediate	2118.88	123	8.02
2	forest	c. montana	forest_cm07	2_forest_cm07.15	general	64.21	15.43	5.93	64.88	0.67	0.01	good	9213.45	182	70.22
2	forest	c. montana	forest_cm07	2_forest_cm07.9	general	79.48	16.59	6.36	79.72	0.23	0.00	good	9213.45	182	70.22
2	forest	c. montana	forest_cm07	2_forest_cm07.12	general	52.14	12.73	5.14	52.80	0.67	0.01	good	9213.45	182	70.22
2	forest	c. montana	forest_cm07	2_forest_cm07.4	general	53.21	12.76	5.27	55.05	1.84	0.03	good	9213.45	182	70.22
2	forest	c. montana	forest_cm07	2_forest_cm07.1	general	71.81	15.63	6.06	72.37	0.56	0.01	good	9213.45	182	70.22
2	forest	c. montana	forest_cm07	2_forest_cm07.5	general	36.05	8.21	5.41	59.87	23.82	0.40	good	9213.45	182	70.22
2	forest	c. montana	forest_cm07	2_forest_cm07.6	general	69.13	15.86	5.85	69.35	0.22	0.00	good	9213.45	182	70.22
2	forest	c. montana	forest_cm07	2_forest_cm07.11	general	65.91	15.86	6.30	74.83	8.91	0.12	good	9213.45	182	70.22
2	forest	c. montana	forest_cm07	2_forest_cm07.14	general	46.25	11.93	5.18	46.57	0.32	0.01	good	9213.45	182	70.22
2	forest	c. montana	forest_cm07	2_forest_cm07.10	general	72.99	14.28	6.35	73.39	0.40	0.01	good	9213.45	182	70.22
2	forest	c. montana	forest_cm08	2_forest_cm08.6	general	21.82	8.54	3.54	22.14	0.32	0.01	intermediate	2833.32	98	75.71
2	forest	c. montana	forest_cm08	2_forest_cm08.4	general	19.24	8.39	3.37	19.83	0.59	0.03	intermediate	2833.32	98	75.71
2	forest	c. montana	forest_cm08	2_forest_cm08.5	general	36.31	10.73	4.07	36.59	0.28	0.01	intermediate	2833.32	98	75.71
2	forest	c. montana	forest_cm08	2_forest_cm08.10	general	30.40	11.43	4.74	31.05	0.65	0.02	intermediate	2833.32	98	75.71
2	forest	c. montana	forest_cm08	2_forest_cm08.1	general	42.96	11.86	5.23	45.72	2.76	0.06	intermediate	2833.32	98	75.71
2	forest	c. montana	forest_cm08	2_forest_cm08.15	general	34.17	10.99	4.76	44.05	9.88	0.22	intermediate	2833.32	98	75.71
2	forest	c. montana	forest_cm08	2_forest_cm08.12	general	55.25	13.99	5.56	55.57	0.33	0.01	intermediate	2833.32	98	75.71
2	forest	c. montana	forest_cm08	2_forest_cm08.3	general	47.36	13.02	5.12	47.46	0.09	0.00	intermediate	2833.32	98	75.71
2	forest	c. montana	forest_cm08	2_forest_cm08.11	general	22.48	7.16	4.54	27.11	4.62	0.17	intermediate	2833.32	98	75.71
2	forest	c. montana	forest_cm08	2_forest_cm08.2	general	31.33	10.24	4.38	33.73	2.39	0.07	intermediate	2833.32	98	75.71
2	forest	c. montana	forest_cm09	2_forest_cm09.10	general	103.31	19.61	6.87	103.52	0.20	0.00	good	3929.19	232	146.44
2	forest	c. montana	forest_cm09	2_forest_cm09.2	general	66.27	17.77	6.44	79.09	12.82	0.16	good	3929.19	232	146.44
2	forest	c. montana	forest_cm09	2_forest_cm09.12	general	43.39	13.47	4.78	45.81	2.42	0.05	good	3929.19	232	146.44
2	forest	c. montana	forest_cm09	2_forest_cm09.13	general	66.72	14.83	6.24	68.90	2.18	0.03	good	3929.19	232	146.44
2	forest	c. montana	forest_cm09	2_forest_cm09.5	general	49.23	13.60	5.33	51.95	2.71	0.05	good	3929.19	232	146.44
2	forest	c. montana	forest_cm09	2_forest_cm09.4	general	53.41	15.09	5.23	53.77	0.36	0.01	good	3929.19	232	146.44
2	forest	c. montana	forest_cm09	2_forest_cm09.8	general	46.84	13.15	5.17	51.09	4.26	0.08	good	3929.19	232	146.44
2	forest	c. montana	forest_cm09	2_forest_cm09.14	general	73.66	16.72	5.98	74.24	0.58	0.01	good	3929.19	232	146.44
2	forest	c. montana	forest_cm09	2_forest_cm09.1	general	29.82	11.29	4.31	33.78	3.96	0.12	good	3929.19	232	146.44
2	forest	c. montana	forest_cm09	2_forest_cm09.3	general	61.28	14.08	6.05	61.53	0.25	0.00	good	3929.19	232	146.44
2	forest	c. montana	forest_cm10	2_forest_cm10.2	general	53.17	14.92	5.13	53.48	0.31	0.01	good	3758.16	156	135.88
2	forest	c. montana	forest_cm10	2_forest_cm10.6	general	27.26	10.80	3.64	27.26	0.00	0.00	good	3758.16	156	135.88
2	forest	c. montana	forest_cm10	2_forest_cm10.12	general	36.78	12.35	4.52	36.82	0.04	0.00	good	3758.16	156	135.88
2	forest	c. montana	forest_cm10	2_forest_cm10.1	general	35.03	11.34	4.65	35.29	0.26	0.01	good	3758.16	156	135.88
2	forest	c. montana	forest_cm10	2_forest_cm10.13	general	52.39	15.07	4.98	52.39	0.00	0.00	good	3758.16	156	135.88
2	forest	c. montana	forest_cm10	2_forest_cm10.15	general	40.16	13.38	4.22	40.16	0.00	0.00	good	3758.16	156	135.88
2	forest	c. montana	forest_cm10	2_forest_cm10.5	general	62.22	15.99	5.40	62.22	0.00	0.00	good	3758.16	156	135.88
2	forest	c. montana	forest_cm10	2_forest_cm10.4	general	24.29	10.16	3.46	24.29	0.00	0.00	good	3758.16	156	135.88
2	forest	c. montana	forest_cm10	2_forest_cm10.8	general	53.89	15.97	4.88	53.89	0.00	0.00	good	3758.16	156	135.88
2	forest	c. montana	forest_cm10	2_forest_cm10.10	general	39.59	13.95	4.23	41.26	1.67	0.04	good	3758.16	156	135.88
2	forest	h. americana	forest_ha01	2_forest_ha01.13	general	276.24	17.96	18.86	285.50	9.26	0.03	good	11139.59	259	28.25
2	forest	h. americana	forest_ha01	2_forest_ha01.10	general	334.60	22.83	21.24	339.57	4.97	0.01	good	11139.59	259	28.25
2	forest	h. americana	forest_ha01	2_forest_ha01.2	general	220.26	16.53	16.97	221.21	0.95	0.00	good	11139.59	259	28.25
2	forest	h. americana	forest_ha01	2_forest_ha01.8	general	348.13	21.70	23.60	414.76	66.63	0.16	good	11139.59	259	28.25
2	forest	h. americana	forest_ha01	2_forest_ha01.4	general	233.67	18.13	19.33	275.74	42.07	0.15	good	11139.59	259	28.25
2	forest	h. americana	forest_ha01	2_forest_ha01.12	general	312.84	19.45	21.44	330.49	17.66	0.05	good	11139.59	259	28.25
2	forest	h. americana	forest_ha01	2_forest_ha01.6	general	165.07	14.79	14.86	171.78	6.71	0.04	good	11139.59	259	28.25
2	forest	h. americana	forest_ha01	2_forest_ha01.15	general	217.02	16.35	17.24	234.14	17.12	0.07	good	11139.59	259	28.25
2	forest	h. americana	forest_ha01	2_forest_ha01.5	general	202.04	16.72	17.26	217.57	15.53	0.07	good	11139.59	259	28.25
2	forest	h. americana	forest_ha01	2_forest_ha01.11	general	220.86	17.00	17.75	226.21	5.35	0.02	good	11139.59	259	28.25
2	forest	h. americana	forest_ha02	2_forest_ha02.13	general	257.83	20.31	19.55	272.50	14.67	0.05	good	11478.65	291	20.10
2	forest	h. americana	forest_ha02	2_forest_ha02.3	general	244.06	18.47	18.56	245.72	1.66	0.01	good	11478.65	291	20.10
2	forest	h. americana	forest_ha02	2_forest_ha02.1	general	217.10	18.05	17.66	221.64	4.54	0.02	good	11478.65	291	20.10
2	forest	h. americana	forest_ha02	2_forest_ha02.10	general	54.41	8.88	8.52	54.79	0.37	0.01	good	11478.65	291	20.10
2	forest	h. americana	forest_ha02	2_forest_ha02.14	general	160.42	15.66	14.99	161.59	1.17	0.01	good	11478.65	291	20.10
2	forest	h. americana	forest_ha02	2_forest_ha02.12	general	162.25	15.86	15.30	170.30	8.05	0.05	good	11478.65	291	20.10
2	forest	h. americana	forest_ha02	2_forest_ha02.16	general	210.22	17.63	18.74	268.46	58.24	0.22	good	11478.65	291	20.10
2	forest	h. americana	forest_ha02	2_forest_ha02.4	general	232.86	16.73	18.53	237.87	5.01	0.02	good	11478.65	291	20.10
2	forest	h. americana	forest_ha02	2_forest_ha02.6	general	102.40	14.59	11.77	111.18	8.78	0.08	good	11478.65	291	20.10
2	forest	h. americana	forest_ha02	2_forest_ha02.8	general	104.24	13.13	11.94	107.35	3.11	0.03	good	11478.65	291	20.10
2	forest	h. americana	forest_ha03	2_forest_ha03.4	general	70.99	12.39	9.94	79.91	8.91	0.11	good	5402.43	201	190.52
2	forest	h. americana	forest_ha03	2_forest_ha03.14	general	170.34	17.72	14.60	170.78	0.44	0.00	good	5402.43	201	190.52
2	forest	h. americana	forest_ha03	2_forest_ha03.11	general	197.16	18.83	15.53	197.16	0.00	0.00	good	5402.43	201	190.52
2	forest	h. americana	forest_ha03	2_forest_ha03.9	general	260.20	20.95	18.28	262.28	2.08	0.01	good	5402.43	201	190.52
2	forest	h. americana	forest_ha03	2_forest_ha03.12	general	200.65	18.93	16.29	208.53	7.88	0.04	good	5402.43	201	190.52
2	forest	h. americana	forest_ha03	2_forest_ha03.2	general	80.13	13.56	9.72	81.24	1.11	0.01	good	5402.43	201	190.52
2	forest	h. americana	forest_ha03	2_forest_ha03.8	general	208.79	18.27	16.94	225.48	16.69	0.07	good	5402.43	201	190.52
2	forest	h. americana	forest_ha03	2_forest_ha03.3	general	201.38	17.67	17.42	236.83	35.45	0.15	good	5402.43	201	190.52
2	forest	h. americana	forest_ha03	2_forest_ha03.10	general	201.04	18.70	15.97	205.86	4.82	0.02	good	5402.43	201	190.52
2	forest	h. americana	forest_ha03	2_forest_ha03.6	general	193.74	18.92	15.60	194.84	1.10	0.01	good	5402.43	201	190.52
2	forest	h. americana	forest_ha04	2_forest_ha04.13	general	88.86	15.66	12.72	127.69	38.82	0.30	good	4192.37	216	110.58
2	forest	h. americana	forest_ha04	2_forest_ha04.6	general	51.12	12.80	7.11	51.17	0.05	0.00	good	4192.37	216	110.58
2	forest	h. americana	forest_ha04	2_forest_ha04.7	general	230.83	19.58	18.11	243.29	12.46	0.05	good	4192.37	216	110.58
2	forest	h. americana	forest_ha04	2_forest_ha04.8	general	205.09	18.48	17.14	221.37	16.27	0.07	good	4192.37	216	110.58
2	forest	h. americana	forest_ha04	2_forest_ha04.11	general	176.04	16.31	15.55	186.69	10.66	0.06	good	4192.37	216	110.58
2	forest	h. americana	forest_ha04	2_forest_ha04.3	general	189.72	16.39	19.33	254.40	64.69	0.25	good	4192.37	216	110.58
2	forest	h. americana	forest_ha04	2_forest_ha04.12	general	110.18	15.33	14.97	153.36	43.17	0.28	good	4192.37	216	110.58
2	forest	h. americana	forest_ha04	2_forest_ha04.2	general	165.90	18.05	17.35	230.25	64.35	0.28	good	4192.37	216	110.58
2	forest	h. americana	forest_ha04	2_forest_ha04.14	general	26.07	7.94	5.25	26.09	0.02	0.00	good	4192.37	216	110.58
2	forest	h. americana	forest_ha04	2_forest_ha04.10	general	166.98	15.57	16.16	182.65	15.67	0.09	good	4192.37	216	110.58
2	forest	h. americana	forest_ha05	2_forest_ha05.14	general	280.53	20.70	19.35	291.97	11.44	0.04	good	10060.82	257	20.58
2	forest	h. americana	forest_ha05	2_forest_ha05.3	general	258.79	20.29	17.85	260.21	1.42	0.01	good	10060.82	257	20.58
2	forest	h. americana	forest_ha05	2_forest_ha05.5	general	148.19	16.11	14.10	157.76	9.57	0.06	good	10060.82	257	20.58
2	forest	h. americana	forest_ha05	2_forest_ha05.1	general	210.05	17.07	16.94	219.30	9.24	0.04	good	10060.82	257	20.58
2	forest	h. americana	forest_ha05	2_forest_ha05.8	general	255.07	19.15	18.23	256.70	1.64	0.01	good	10060.82	257	20.58
2	forest	h. americana	forest_ha05	2_forest_ha05.4	general	189.59	18.37	15.69	199.11	9.52	0.05	good	10060.82	257	20.58
2	forest	h. americana	forest_ha05	2_forest_ha05.10	general	115.41	13.75	12.32	123.93	8.52	0.07	good	10060.82	257	20.58
2	forest	h. americana	forest_ha05	2_forest_ha05.2	general	189.17	17.44	15.91	191.22	2.05	0.01	good	10060.82	257	20.58
2	forest	h. americana	forest_ha05	2_forest_ha05.11	general	222.48	19.54	16.84	232.95	10.47	0.04	good	10060.82	257	20.58
2	forest	h. americana	forest_ha05	2_forest_ha05.12	general	154.21	15.93	14.87	162.85	8.64	0.05	good	10060.82	257	20.58
2	forest	h. americana	forest_ha06	2_forest_ha06.15	general	237.19	19.84	18.83	255.92	18.73	0.07	good	22554.65	262	22.93
2	forest	h. americana	forest_ha06	2_forest_ha06.6	general	270.75	21.01	20.90	312.51	41.75	0.13	good	22554.65	262	22.93
2	forest	h. americana	forest_ha06	2_forest_ha06.12	general	271.04	21.34	18.72	272.61	1.57	0.01	good	22554.65	262	22.93
2	forest	h. americana	forest_ha06	2_forest_ha06.3	general	163.12	17.85	15.63	183.43	20.31	0.11	good	22554.65	262	22.93
2	forest	h. americana	forest_ha06	2_forest_ha06.4	general	197.25	20.00	19.73	296.91	99.66	0.34	good	22554.65	262	22.93
2	forest	h. americana	forest_ha06	2_forest_ha06.5	general	214.12	18.08	16.92	214.40	0.28	0.00	good	22554.65	262	22.93
2	forest	h. americana	forest_ha06	2_forest_ha06.14	general	142.69	14.41	13.59	143.09	0.40	0.00	good	22554.65	262	22.93
2	forest	h. americana	forest_ha06	2_forest_ha06.11	general	228.36	19.44	16.72	233.57	5.22	0.02	good	22554.65	262	22.93
2	forest	h. americana	forest_ha06	2_forest_ha06.7	general	155.95	16.01	18.39	222.69	66.74	0.30	good	22554.65	262	22.93
2	forest	h. americana	forest_ha06	2_forest_ha06.13	general	179.49	18.18	16.32	190.09	10.59	0.06	good	22554.65	262	22.93
2	forest	h. americana	forest_ha07	2_forest_ha07.2	general	123.54	13.84	13.58	144.75	21.21	0.15	good	17280.47	437	43.10
2	forest	h. americana	forest_ha07	2_forest_ha07.4	general	194.81	16.01	16.29	200.74	5.93	0.03	good	17280.47	437	43.10
2	forest	h. americana	forest_ha07	2_forest_ha07.16	general	130.64	13.05	14.78	141.30	10.67	0.08	good	17280.47	437	43.10
2	forest	h. americana	forest_ha07	2_forest_ha07.3	general	107.45	14.05	12.73	122.11	14.66	0.12	good	17280.47	437	43.10
2	forest	h. americana	forest_ha07	2_forest_ha07.8	general	248.15	17.85	18.82	257.93	9.78	0.04	good	17280.47	437	43.10
2	forest	h. americana	forest_ha07	2_forest_ha07.5	general	183.89	15.90	17.53	202.31	18.42	0.09	good	17280.47	437	43.10
2	forest	h. americana	forest_ha07	2_forest_ha07.1	general	175.35	13.33	15.68	179.16	3.81	0.02	good	17280.47	437	43.10
2	forest	h. americana	forest_ha07	2_forest_ha07.9	general	156.36	15.27	14.79	168.88	12.52	0.07	good	17280.47	437	43.10
2	forest	h. americana	forest_ha07	2_forest_ha07.15	general	241.79	18.40	19.43	260.72	18.93	0.07	good	17280.47	437	43.10
2	forest	h. americana	forest_ha07	2_forest_ha07.12	general	65.01	11.85	9.41	67.60	2.59	0.04	good	17280.47	437	43.10
2	forest	h. americana	forest_ha08	2_forest_ha08.4	general	171.47	15.41	15.46	172.92	1.44	0.01	good	19239.24	390	91.23
2	forest	h. americana	forest_ha08	2_forest_ha08.6	general	255.89	18.20	18.67	256.43	0.54	0.00	good	19239.24	390	91.23
2	forest	h. americana	forest_ha08	2_forest_ha08.8	general	324.53	21.14	21.98	343.00	18.46	0.05	good	19239.24	390	91.23
2	forest	h. americana	forest_ha08	2_forest_ha08.5	general	240.17	19.52	18.04	243.95	3.79	0.02	good	19239.24	390	91.23
2	forest	h. americana	forest_ha08	2_forest_ha08.7	general	244.83	16.88	18.71	250.64	5.80	0.02	good	19239.24	390	91.23
2	forest	h. americana	forest_ha08	2_forest_ha08.9	general	131.11	13.14	12.96	136.74	5.63	0.04	good	19239.24	390	91.23
2	forest	h. americana	forest_ha08	2_forest_ha08.3	general	271.52	17.02	19.64	292.13	20.61	0.07	good	19239.24	390	91.23
2	forest	h. americana	forest_ha08	2_forest_ha08.15	general	228.13	17.73	17.77	230.14	2.02	0.01	good	19239.24	390	91.23
2	forest	h. americana	forest_ha08	2_forest_ha08.13	general	335.02	22.88	22.68	387.36	52.34	0.14	good	19239.24	390	91.23
2	forest	h. americana	forest_ha08	2_forest_ha08.12	general	150.00	14.46	14.45	153.25	3.25	0.02	good	19239.24	390	91.23
2	forest	h. americana	forest_ha09	2_forest_ha09.1	general	230.43	17.53	17.64	241.61	11.18	0.05	good	29916.57	412	105.54
2	forest	h. americana	forest_ha09	2_forest_ha09.13	general	254.32	19.85	18.26	271.04	16.72	0.06	good	29916.57	412	105.54
2	forest	h. americana	forest_ha09	2_forest_ha09.15	general	157.59	15.66	14.44	157.84	0.25	0.00	good	29916.57	412	105.54
2	forest	h. americana	forest_ha09	2_forest_ha09.14	general	264.49	20.59	19.54	286.54	22.06	0.08	good	29916.57	412	105.54
2	forest	h. americana	forest_ha09	2_forest_ha09.12	general	335.83	21.80	22.12	365.15	29.31	0.08	good	29916.57	412	105.54
2	forest	h. americana	forest_ha09	2_forest_ha09.7	general	235.08	19.89	17.43	239.23	4.15	0.02	good	29916.57	412	105.54
2	forest	h. americana	forest_ha09	2_forest_ha09.6	general	318.78	21.34	21.53	332.58	13.81	0.04	good	29916.57	412	105.54
2	forest	h. americana	forest_ha09	2_forest_ha09.2	general	256.95	19.07	18.83	266.98	10.03	0.04	good	29916.57	412	105.54
2	forest	h. americana	forest_ha09	2_forest_ha09.11	general	159.03	16.36	15.17	161.66	2.63	0.02	good	29916.57	412	105.54
2	forest	h. americana	forest_ha09	2_forest_ha09.10	general	191.13	18.00	15.99	191.36	0.23	0.00	good	29916.57	412	105.54
2	forest	h. americana	forest_ha10	2_forest_ha10.11	general	64.13	13.48	8.98	72.75	8.63	0.12	good	10727.72	205	117.24
2	forest	h. americana	forest_ha10	2_forest_ha10.12	general	168.05	15.63	16.10	195.48	27.43	0.14	good	10727.72	205	117.24
2	forest	h. americana	forest_ha10	2_forest_ha10.2	general	202.99	20.22	17.31	231.35	28.36	0.12	good	10727.72	205	117.24
2	forest	h. americana	forest_ha10	2_forest_ha10.6	general	216.06	21.18	17.78	248.60	32.54	0.13	good	10727.72	205	117.24
2	forest	h. americana	forest_ha10	2_forest_ha10.3	general	48.68	19.77	17.46	152.65	103.97	0.68	good	10727.72	205	117.24
2	forest	h. americana	forest_ha10	2_forest_ha10.14	general	168.05	18.20	20.49	310.02	141.97	0.46	good	10727.72	205	117.24
2	forest	h. americana	forest_ha10	2_forest_ha10.1	general	128.92	15.33	13.10	129.96	1.05	0.01	good	10727.72	205	117.24
2	forest	h. americana	forest_ha10	2_forest_ha10.10	general	260.54	19.87	18.91	272.55	12.01	0.04	good	10727.72	205	117.24
2	forest	h. americana	forest_ha10	2_forest_ha10.4	general	301.68	23.72	20.20	330.96	29.28	0.09	good	10727.72	205	117.24
2	forest	h. americana	forest_ha10	2_forest_ha10.15	general	116.87	13.24	12.60	118.70	1.83	0.02	good	10727.72	205	117.24
2	forest	h. americana	forest_ha12	2_forest_ha12.13	general	90.13	14.17	12.91	154.49	64.37	0.42	good	6739.53	285	6.66
2	forest	h. americana	forest_ha12	2_forest_ha12.5	general	117.28	16.52	11.75	126.78	9.50	0.07	good	6739.53	285	6.66
2	forest	h. americana	forest_ha12	2_forest_ha12.10	general	225.23	19.65	18.13	245.46	20.23	0.08	good	6739.53	285	6.66
2	forest	h. americana	forest_ha12	2_forest_ha12.14	general	206.64	21.51	19.55	311.60	104.96	0.34	good	6739.53	285	6.66
2	forest	h. americana	forest_ha12	2_forest_ha12.15	general	236.37	20.77	19.28	308.52	72.14	0.23	good	6739.53	285	6.66
2	forest	h. americana	forest_ha12	2_forest_ha12.1	general	88.93	9.47	12.01	88.93	0.00	0.00	good	6739.53	285	6.66
2	forest	h. americana	forest_ha12	2_forest_ha12.4	general	51.87	8.54	7.98	51.87	0.00	0.00	good	6739.53	285	6.66
2	forest	h. americana	forest_ha12	2_forest_ha12.8	general	284.95	23.76	18.77	296.32	11.36	0.04	good	6739.53	285	6.66
2	forest	h. americana	forest_ha12	2_forest_ha12.7	general	219.54	21.04	17.08	226.28	6.74	0.03	good	6739.53	285	6.66
2	forest	h. americana	forest_ha12	2_forest_ha12.9	general	258.27	23.78	21.34	363.80	105.52	0.29	good	6739.53	285	6.66
2	forest	h. americana	forest_ha17	2_forest_ha17.2	general	168.34	14.88	15.25	171.38	3.04	0.02	good	6230.36	355	6.06
2	forest	h. americana	forest_ha17	2_forest_ha17.12	general	74.70	12.00	10.30	83.59	8.90	0.11	good	6230.36	355	6.06
2	forest	h. americana	forest_ha17	2_forest_ha17.11	general	204.45	17.99	18.10	251.98	47.53	0.19	good	6230.36	355	6.06
2	forest	h. americana	forest_ha17	2_forest_ha17.4	general	100.89	14.28	12.41	124.88	23.99	0.19	good	6230.36	355	6.06
2	forest	h. americana	forest_ha17	2_forest_ha17.9	general	287.35	21.83	20.25	304.92	17.57	0.06	good	6230.36	355	6.06
2	forest	h. americana	forest_ha17	2_forest_ha17.15	general	59.69	11.09	9.19	71.74	12.06	0.17	good	6230.36	355	6.06
2	forest	h. americana	forest_ha17	2_forest_ha17.6	general	123.11	14.07	12.83	125.55	2.44	0.02	good	6230.36	355	6.06
2	forest	h. americana	forest_ha17	2_forest_ha17.13	general	120.57	14.91	11.90	121.81	1.24	0.01	good	6230.36	355	6.06
2	forest	h. americana	forest_ha17	2_forest_ha17.8	general	290.48	21.56	20.38	304.79	14.31	0.05	good	6230.36	355	6.06
2	forest	h. americana	forest_ha17	2_forest_ha17.1	general	147.52	15.90	15.20	170.01	22.49	0.13	good	6230.36	355	6.06
2	forest	h. americana	forest_ha20	2_forest_ha20.11	general	344.75	23.04	21.15	362.28	17.53	0.05	good	20739.40	473	21.06
2	forest	h. americana	forest_ha20	2_forest_ha20.2	general	150.38	18.93	13.26	155.34	4.96	0.03	good	20739.40	473	21.06
2	forest	h. americana	forest_ha20	2_forest_ha20.1	general	259.19	21.01	17.11	265.28	6.09	0.02	good	20739.40	473	21.06
2	forest	h. americana	forest_ha20	2_forest_ha20.13	general	145.08	17.73	15.30	184.66	39.59	0.21	good	20739.40	473	21.06
2	forest	h. americana	forest_ha20	2_forest_ha20.15	general	343.65	23.71	21.05	353.93	10.28	0.03	good	20739.40	473	21.06
2	forest	h. americana	forest_ha20	2_forest_ha20.10	general	195.53	18.41	16.55	210.69	15.15	0.07	good	20739.40	473	21.06
2	forest	h. americana	forest_ha20	2_forest_ha20.4	general	231.94	21.76	17.20	245.93	14.00	0.06	good	20739.40	473	21.06
2	forest	h. americana	forest_ha20	2_forest_ha20.3	general	235.45	21.37	17.11	249.53	14.08	0.06	good	20739.40	473	21.06
2	forest	h. americana	forest_ha20	2_forest_ha20.5	general	102.37	13.66	11.39	108.24	5.86	0.05	good	20739.40	473	21.06
2	forest	h. americana	forest_ha20	2_forest_ha20.9	general	235.04	18.30	17.97	247.96	12.92	0.05	good	20739.40	473	21.06
2	forest	t. chrysantha	forest_tc02	2_forest_tc02.11	general	172.96	17.65	13.28	178.45	5.49	0.03	intermediate	7764.95	253	12.92
2	forest	t. chrysantha	forest_tc02	2_forest_tc02.7	general	152.71	19.35	11.33	158.88	6.17	0.04	intermediate	7764.95	253	12.92
2	forest	t. chrysantha	forest_tc02	2_forest_tc02.13	general	152.68	19.74	11.50	159.12	6.44	0.04	intermediate	7764.95	253	12.92
2	forest	t. chrysantha	forest_tc02	2_forest_tc02.5	general	304.16	27.77	16.01	310.33	6.17	0.02	intermediate	7764.95	253	12.92
2	forest	t. chrysantha	forest_tc02	2_forest_tc02.2	general	276.47	27.12	15.30	303.67	27.20	0.09	intermediate	7764.95	253	12.92
2	forest	t. chrysantha	forest_tc02	2_forest_tc02.1	general	280.10	29.89	17.55	362.39	82.30	0.23	intermediate	7764.95	253	12.92
2	forest	t. chrysantha	forest_tc02	2_forest_tc02.3	general	249.42	28.11	14.00	271.36	21.94	0.08	intermediate	7764.95	253	12.92
2	forest	t. chrysantha	forest_tc02	2_forest_tc02.8	general	295.58	29.72	15.78	315.02	19.43	0.06	intermediate	7764.95	253	12.92
2	forest	t. chrysantha	forest_tc02	2_forest_tc02.10	general	258.17	29.00	16.09	315.21	57.05	0.18	intermediate	7764.95	253	12.92
2	forest	t. chrysantha	forest_tc02	2_forest_tc02.6	general	191.81	20.81	14.61	213.88	22.08	0.10	intermediate	7764.95	253	12.92
2	forest	t. chrysantha	forest_tc03	2_forest_tc03.3	general	190.52	24.53	12.22	196.53	6.01	0.03	intermediate	7783.86	380	48.54
2	forest	t. chrysantha	forest_tc03	2_forest_tc03.12	general	83.15	15.74	8.78	94.07	10.92	0.12	intermediate	7783.86	380	48.54
2	forest	t. chrysantha	forest_tc03	2_forest_tc03.4	general	179.17	24.34	11.11	185.15	5.99	0.03	intermediate	7783.86	380	48.54
2	forest	t. chrysantha	forest_tc03	2_forest_tc03.15	general	237.95	28.01	12.78	241.11	3.17	0.01	intermediate	7783.86	380	48.54
2	forest	t. chrysantha	forest_tc03	2_forest_tc03.11	general	184.90	24.21	11.96	191.75	6.84	0.04	intermediate	7783.86	380	48.54
2	forest	t. chrysantha	forest_tc03	2_forest_tc03.13	general	225.51	27.61	12.90	232.20	6.69	0.03	intermediate	7783.86	380	48.54
2	forest	t. chrysantha	forest_tc03	2_forest_tc03.1	general	176.20	23.92	11.96	183.52	7.33	0.04	intermediate	7783.86	380	48.54
2	forest	t. chrysantha	forest_tc03	2_forest_tc03.5	general	165.04	21.85	11.27	172.11	7.07	0.04	intermediate	7783.86	380	48.54
2	forest	t. chrysantha	forest_tc03	2_forest_tc03.14	general	112.45	17.37	9.33	114.80	2.34	0.02	intermediate	7783.86	380	48.54
2	forest	t. chrysantha	forest_tc03	2_forest_tc03.2	general	163.13	22.25	12.58	198.95	35.82	0.18	intermediate	7783.86	380	48.54
2	forest	t. chrysantha	forest_tc04	2_forest_tc04.5	general	98.50	14.60	9.76	104.53	6.04	0.06	bad	11579.06	341	49.81
2	forest	t. chrysantha	forest_tc04	2_forest_tc04.6	general	78.41	13.24	8.84	85.36	6.95	0.08	bad	11579.06	341	49.81
2	forest	t. chrysantha	forest_tc04	2_forest_tc04.1	general	103.34	17.80	8.72	105.80	2.45	0.02	bad	11579.06	341	49.81
2	forest	t. chrysantha	forest_tc04	2_forest_tc04.7	general	92.31	17.33	8.59	96.03	3.71	0.04	bad	11579.06	341	49.81
2	forest	t. chrysantha	forest_tc04	2_forest_tc04.13	general	110.64	19.39	9.49	117.88	7.25	0.06	bad	11579.06	341	49.81
2	forest	t. chrysantha	forest_tc04	2_forest_tc04.4	general	97.37	17.77	8.43	101.74	4.37	0.04	bad	11579.06	341	49.81
2	forest	t. chrysantha	forest_tc04	2_forest_tc04.15	general	33.82	8.44	5.59	35.27	1.45	0.04	bad	11579.06	341	49.81
2	forest	t. chrysantha	forest_tc04	2_forest_tc04.9	general	105.27	16.04	9.66	111.62	6.35	0.06	bad	11579.06	341	49.81
2	forest	t. chrysantha	forest_tc04	2_forest_tc04.10	general	114.85	16.84	10.56	128.18	13.33	0.10	bad	11579.06	341	49.81
2	forest	t. chrysantha	forest_tc04	2_forest_tc04.2	general	103.30	18.14	8.96	111.78	8.48	0.08	bad	11579.06	341	49.81
2	forest	t. chrysantha	forest_tc05	2_forest_tc05.4	general	141.22	16.45	10.87	144.67	3.46	0.02	good	20296.67	313	14.96
2	forest	t. chrysantha	forest_tc05	2_forest_tc05.5	general	256.25	24.22	16.41	261.32	5.07	0.02	good	20296.67	313	14.96
2	forest	t. chrysantha	forest_tc05	2_forest_tc05.8	general	306.85	26.07	18.06	313.97	7.12	0.02	good	20296.67	313	14.96
2	forest	t. chrysantha	forest_tc05	2_forest_tc05.10	general	214.77	27.17	14.02	289.82	75.04	0.26	good	20296.67	313	14.96
2	forest	t. chrysantha	forest_tc05	2_forest_tc05.6	general	201.56	24.35	13.05	203.38	1.82	0.01	good	20296.67	313	14.96
2	forest	t. chrysantha	forest_tc05	2_forest_tc05.7	general	204.25	24.33	13.93	211.32	7.07	0.03	good	20296.67	313	14.96
2	forest	t. chrysantha	forest_tc05	2_forest_tc05.11	general	272.51	22.21	17.45	287.48	14.97	0.05	good	20296.67	313	14.96
2	forest	t. chrysantha	forest_tc05	2_forest_tc05.13	general	285.33	25.62	21.15	311.19	25.86	0.08	good	20296.67	313	14.96
2	forest	t. chrysantha	forest_tc05	2_forest_tc05.1	general	246.72	26.11	17.19	348.22	101.50	0.29	good	20296.67	313	14.96
2	forest	t. chrysantha	forest_tc05	2_forest_tc05.12	general	256.03	19.35	19.21	299.25	43.22	0.14	good	20296.67	313	14.96
2	forest	t. chrysantha	forest_tc06	2_forest_tc06.11	general	132.21	17.95	10.73	136.86	4.65	0.03	intermediate	8129.51	236	15.64
2	forest	t. chrysantha	forest_tc06	2_forest_tc06.9	general	79.73	13.56	8.64	87.02	7.29	0.08	intermediate	8129.51	236	15.64
2	forest	t. chrysantha	forest_tc06	2_forest_tc06.15	general	60.86	12.55	7.07	64.03	3.17	0.05	intermediate	8129.51	236	15.64
2	forest	t. chrysantha	forest_tc06	2_forest_tc06.12	general	111.39	18.91	9.67	113.13	1.74	0.02	intermediate	8129.51	236	15.64
2	forest	t. chrysantha	forest_tc06	2_forest_tc06.10	general	145.02	19.23	10.84	146.96	1.94	0.01	intermediate	8129.51	236	15.64
2	forest	t. chrysantha	forest_tc06	2_forest_tc06.1	general	90.21	17.25	8.79	93.48	3.27	0.03	intermediate	8129.51	236	15.64
2	forest	t. chrysantha	forest_tc06	2_forest_tc06.13	general	106.13	15.06	10.03	108.91	2.78	0.03	intermediate	8129.51	236	15.64
2	forest	t. chrysantha	forest_tc06	2_forest_tc06.8	general	121.67	16.81	9.99	124.25	2.57	0.02	intermediate	8129.51	236	15.64
2	forest	t. chrysantha	forest_tc06	2_forest_tc06.4	general	108.34	16.65	9.82	111.35	3.01	0.03	intermediate	8129.51	236	15.64
2	forest	t. chrysantha	forest_tc06	2_forest_tc06.2	general	96.09	17.03	9.09	97.95	1.86	0.02	intermediate	8129.51	236	15.64
2	forest	t. chrysantha	forest_tc07	2_forest_tc07.8	general	69.26	14.63	7.09	69.33	0.07	0.00	good	3431.44	193	19.69
2	forest	t. chrysantha	forest_tc07	2_forest_tc07.14	general	33.10	10.01	4.85	33.13	0.03	0.00	good	3431.44	193	19.69
2	forest	t. chrysantha	forest_tc07	2_forest_tc07.3	general	59.76	11.99	7.93	64.89	5.13	0.08	good	3431.44	193	19.69
2	forest	t. chrysantha	forest_tc07	2_forest_tc07.4	general	67.05	13.07	7.08	68.45	1.40	0.02	good	3431.44	193	19.69
2	forest	t. chrysantha	forest_tc07	2_forest_tc07.7	general	60.67	13.38	6.67	60.86	0.18	0.00	good	3431.44	193	19.69
2	forest	t. chrysantha	forest_tc07	2_forest_tc07.2	general	81.44	14.57	7.93	81.50	0.06	0.00	good	3431.44	193	19.69
2	forest	t. chrysantha	forest_tc07	2_forest_tc07.6	general	79.71	13.32	7.67	79.76	0.05	0.00	good	3431.44	193	19.69
2	forest	t. chrysantha	forest_tc07	2_forest_tc07.10	general	49.75	11.23	6.43	49.75	0.00	0.00	good	3431.44	193	19.69
2	forest	t. chrysantha	forest_tc07	2_forest_tc07.1	general	72.86	14.07	7.52	72.90	0.04	0.00	good	3431.44	193	19.69
2	forest	t. chrysantha	forest_tc07	2_forest_tc07.11	general	42.91	9.99	5.62	43.33	0.42	0.01	good	3431.44	193	19.69
2	forest	t. chrysantha	forest_tc08	2_forest_tc08.13	general	217.65	27.84	14.48	225.82	8.17	0.04	bad	6030.49	233	36.80
2	forest	t. chrysantha	forest_tc08	2_forest_tc08.8	general	77.49	18.34	7.93	92.15	14.65	0.16	bad	6030.49	233	36.80
2	forest	t. chrysantha	forest_tc08	2_forest_tc08.12	general	135.16	21.35	10.77	141.36	6.20	0.04	bad	6030.49	233	36.80
2	forest	t. chrysantha	forest_tc08	2_forest_tc08.1	general	218.40	26.44	14.98	269.18	50.78	0.19	bad	6030.49	233	36.80
2	forest	t. chrysantha	forest_tc08	2_forest_tc08.7	general	101.27	18.40	9.40	104.00	2.72	0.03	bad	6030.49	233	36.80
2	forest	t. chrysantha	forest_tc08	2_forest_tc08.10	general	178.93	23.64	12.26	185.21	6.28	0.03	bad	6030.49	233	36.80
2	forest	t. chrysantha	forest_tc08	2_forest_tc08.6	general	124.07	20.62	11.21	148.12	24.05	0.16	bad	6030.49	233	36.80
2	forest	t. chrysantha	forest_tc08	2_forest_tc08.9	general	142.27	24.08	10.80	159.01	16.74	0.11	bad	6030.49	233	36.80
2	forest	t. chrysantha	forest_tc08	2_forest_tc08.4	general	265.93	27.60	15.08	285.67	19.74	0.07	bad	6030.49	233	36.80
2	forest	t. chrysantha	forest_tc08	2_forest_tc08.2	general	211.58	22.69	12.36	216.92	5.33	0.02	bad	6030.49	233	36.80
2	forest	t. chrysantha	forest_tc09	2_forest_tc09.14	general	62.97	12.26	7.38	64.20	1.23	0.02	good	4717.56	209	22.47
2	forest	t. chrysantha	forest_tc09	2_forest_tc09.6	general	283.00	27.60	15.61	284.80	1.81	0.01	good	4717.56	209	22.47
2	forest	t. chrysantha	forest_tc09	2_forest_tc09.15	general	184.76	25.22	10.97	186.11	1.35	0.01	good	4717.56	209	22.47
2	forest	t. chrysantha	forest_tc09	2_forest_tc09.3	general	60.15	11.51	7.10	60.80	0.65	0.01	good	4717.56	209	22.47
2	forest	t. chrysantha	forest_tc09	2_forest_tc09.7	general	214.24	23.88	13.65	216.60	2.36	0.01	good	4717.56	209	22.47
2	forest	t. chrysantha	forest_tc09	2_forest_tc09.5	general	107.57	15.76	9.96	108.87	1.30	0.01	good	4717.56	209	22.47
2	forest	t. chrysantha	forest_tc09	2_forest_tc09.10	general	159.43	23.79	10.98	162.93	3.50	0.02	good	4717.56	209	22.47
2	forest	t. chrysantha	forest_tc09	2_forest_tc09.9	general	158.75	22.64	10.31	160.27	1.53	0.01	good	4717.56	209	22.47
2	forest	t. chrysantha	forest_tc09	2_forest_tc09.8	general	152.52	23.41	10.63	157.87	5.35	0.03	good	4717.56	209	22.47
2	forest	t. chrysantha	forest_tc09	2_forest_tc09.4	general	117.92	16.57	10.40	119.33	1.40	0.01	good	4717.56	209	22.47
2	forest	t. chrysantha	forest_tc10	2_forest_tc10.10	general	131.60	20.07	10.10	135.29	3.69	0.03	intermediate	6931.11	107	4.88
2	forest	t. chrysantha	forest_tc10	2_forest_tc10.6	general	85.94	14.89	8.16	99.06	13.12	0.13	intermediate	6931.11	107	4.88
2	forest	t. chrysantha	forest_tc10	2_forest_tc10.1	general	143.47	22.21	10.04	145.51	2.04	0.01	intermediate	6931.11	107	4.88
2	forest	t. chrysantha	forest_tc10	2_forest_tc10.13	general	115.36	17.43	9.55	117.57	2.21	0.02	intermediate	6931.11	107	4.88
2	forest	t. chrysantha	forest_tc10	2_forest_tc10.12	general	132.11	19.97	10.75	142.91	10.80	0.08	intermediate	6931.11	107	4.88
2	forest	t. chrysantha	forest_tc10	2_forest_tc10.15	general	126.58	17.70	10.75	132.83	6.25	0.05	intermediate	6931.11	107	4.88
2	forest	t. chrysantha	forest_tc10	2_forest_tc10.11	general	151.01	20.79	10.93	157.34	6.33	0.04	intermediate	6931.11	107	4.88
2	forest	t. chrysantha	forest_tc10	2_forest_tc10.3	general	172.84	21.63	11.85	176.87	4.04	0.02	intermediate	6931.11	107	4.88
2	forest	t. chrysantha	forest_tc10	2_forest_tc10.9	general	144.97	20.99	10.48	148.71	3.74	0.03	intermediate	6931.11	107	4.88
2	forest	t. chrysantha	forest_tc10	2_forest_tc10.14	general	117.09	18.06	10.48	130.15	13.05	0.10	intermediate	6931.11	107	4.88
2	forest	t. chrysantha	forest_tc11	2_forest_tc11.15	general	196.01	26.23	11.91	197.23	1.22	0.01	good	4869.50	149	8.35
2	forest	t. chrysantha	forest_tc11	2_forest_tc11.10	general	112.64	20.65	8.51	112.64	0.00	0.00	good	4869.50	149	8.35
2	forest	t. chrysantha	forest_tc11	2_forest_tc11.5	general	167.83	22.94	10.80	168.20	0.37	0.00	good	4869.50	149	8.35
2	forest	t. chrysantha	forest_tc11	2_forest_tc11.14	general	207.76	26.28	12.22	210.40	2.64	0.01	good	4869.50	149	8.35
2	forest	t. chrysantha	forest_tc11	2_forest_tc11.9	general	164.11	22.30	10.52	164.44	0.33	0.00	good	4869.50	149	8.35
2	forest	t. chrysantha	forest_tc11	2_forest_tc11.3	general	164.00	22.55	10.55	164.43	0.43	0.00	good	4869.50	149	8.35
2	forest	t. chrysantha	forest_tc11	2_forest_tc11.7	general	162.66	24.65	10.96	163.25	0.59	0.00	good	4869.50	149	8.35
2	forest	t. chrysantha	forest_tc11	2_forest_tc11.6	general	154.81	22.82	10.18	155.48	0.67	0.00	good	4869.50	149	8.35
2	forest	t. chrysantha	forest_tc11	2_forest_tc11.2	general	165.14	22.89	11.35	170.47	5.33	0.03	good	4869.50	149	8.35
2	forest	t. chrysantha	forest_tc11	2_forest_tc11.11	general	116.62	20.70	8.62	116.62	0.00	0.00	good	4869.50	149	8.35
2	forest	t. chrysantha	forest_tc12	2_forest_tc12.10	general	136.57	19.67	10.83	137.32	0.75	0.01	intermediate	5654.21	148	8.59
2	forest	t. chrysantha	forest_tc12	2_forest_tc12.2	general	196.61	23.04	12.43	196.72	0.12	0.00	intermediate	5654.21	148	8.59
2	forest	t. chrysantha	forest_tc12	2_forest_tc12.8	general	85.15	16.30	8.29	87.65	2.50	0.03	intermediate	5654.21	148	8.59
2	forest	t. chrysantha	forest_tc12	2_forest_tc12.5	general	232.42	26.34	13.07	233.31	0.89	0.00	intermediate	5654.21	148	8.59
2	forest	t. chrysantha	forest_tc12	2_forest_tc12.1	general	254.15	25.97	14.61	255.60	1.45	0.01	intermediate	5654.21	148	8.59
2	forest	t. chrysantha	forest_tc12	2_forest_tc12.6	general	145.30	21.81	10.23	145.40	0.11	0.00	intermediate	5654.21	148	8.59
2	forest	t. chrysantha	forest_tc12	2_forest_tc12.12	general	126.98	19.55	10.20	127.43	0.45	0.00	intermediate	5654.21	148	8.59
2	forest	t. chrysantha	forest_tc12	2_forest_tc12.3	general	189.88	22.65	12.49	194.86	4.98	0.03	intermediate	5654.21	148	8.59
2	forest	t. chrysantha	forest_tc12	2_forest_tc12.13	general	334.99	30.65	16.13	335.36	0.37	0.00	intermediate	5654.21	148	8.59
2	forest	t. chrysantha	forest_tc12	2_forest_tc12.7	general	170.12	22.79	11.80	171.07	0.95	0.01	intermediate	5654.21	148	8.59
2	forest	t. chrysantha	forest_tc13	2_forest_tc13.11	general	243.23	27.15	13.40	246.24	3.01	0.01	intermediate	13777.45	183	22.91
2	forest	t. chrysantha	forest_tc13	2_forest_tc13.5	general	235.84	24.02	14.27	237.49	1.65	0.01	intermediate	13777.45	183	22.91
2	forest	t. chrysantha	forest_tc13	2_forest_tc13.13	general	116.30	16.53	10.16	123.17	6.87	0.06	intermediate	13777.45	183	22.91
2	forest	t. chrysantha	forest_tc13	2_forest_tc13.9	general	222.64	25.76	13.14	225.08	2.44	0.01	intermediate	13777.45	183	22.91
2	forest	t. chrysantha	forest_tc13	2_forest_tc13.1	general	217.54	23.62	14.47	244.58	27.04	0.11	intermediate	13777.45	183	22.91
2	forest	t. chrysantha	forest_tc13	2_forest_tc13.4	general	165.04	23.26	10.72	165.64	0.60	0.00	intermediate	13777.45	183	22.91
2	forest	t. chrysantha	forest_tc13	2_forest_tc13.10	general	243.98	26.04	14.33	246.09	2.11	0.01	intermediate	13777.45	183	22.91
2	forest	t. chrysantha	forest_tc13	2_forest_tc13.3	general	181.18	24.65	11.42	182.00	0.82	0.00	intermediate	13777.45	183	22.91
2	forest	t. chrysantha	forest_tc13	2_forest_tc13.12	general	219.64	27.45	12.65	219.64	0.00	0.00	intermediate	13777.45	183	22.91
2	forest	t. chrysantha	forest_tc13	2_forest_tc13.6	general	228.94	26.89	12.83	229.66	0.72	0.00	intermediate	13777.45	183	22.91
2	forest	t. chrysantha	forest_tc14	2_forest_tc14.14	general	180.40	17.82	13.82	184.90	4.50	0.02	intermediate	18483.16	328	11.85
2	forest	t. chrysantha	forest_tc14	2_forest_tc14.15	general	211.02	25.82	13.52	230.58	19.56	0.08	intermediate	18483.16	328	11.85
2	forest	t. chrysantha	forest_tc14	2_forest_tc14.11	general	262.00	27.77	14.66	288.18	26.18	0.09	intermediate	18483.16	328	11.85
2	forest	t. chrysantha	forest_tc14	2_forest_tc14.3	general	321.57	29.83	16.51	339.82	18.26	0.05	intermediate	18483.16	328	11.85
2	forest	t. chrysantha	forest_tc14	2_forest_tc14.2	general	347.58	29.27	17.40	355.81	8.23	0.02	intermediate	18483.16	328	11.85
2	forest	t. chrysantha	forest_tc14	2_forest_tc14.1	general	335.59	28.76	17.21	345.45	9.86	0.03	intermediate	18483.16	328	11.85
2	forest	t. chrysantha	forest_tc14	2_forest_tc14.8	general	257.94	25.36	15.19	267.34	9.39	0.04	intermediate	18483.16	328	11.85
2	forest	t. chrysantha	forest_tc14	2_forest_tc14.4	general	199.73	24.17	12.67	203.39	3.66	0.02	intermediate	18483.16	328	11.85
2	forest	t. chrysantha	forest_tc14	2_forest_tc14.7	general	243.70	29.26	12.91	247.71	4.00	0.02	intermediate	18483.16	328	11.85
2	forest	t. chrysantha	forest_tc14	2_forest_tc14.6	general	247.67	27.47	13.78	254.93	7.26	0.03	intermediate	18483.16	328	11.85
2	forest	t. chrysantha	forest_tc15	2_forest_tc15.7	general	49.50	13.30	6.18	49.50	0.00	0.00	good	2880.67	89	16.98
2	forest	t. chrysantha	forest_tc15	2_forest_tc15.2	general	103.13	16.97	9.26	103.13	0.00	0.00	good	2880.67	89	16.98
2	forest	t. chrysantha	forest_tc15	2_forest_tc15.8	general	29.83	11.09	5.60	42.97	13.13	0.31	good	2880.67	89	16.98
2	forest	t. chrysantha	forest_tc15	2_forest_tc15.13	general	45.15	10.72	6.25	45.18	0.03	0.00	good	2880.67	89	16.98
2	forest	t. chrysantha	forest_tc15	2_forest_tc15.3	general	70.11	16.11	6.92	71.21	1.10	0.02	good	2880.67	89	16.98
2	forest	t. chrysantha	forest_tc15	2_forest_tc15.6	general	113.39	19.28	9.30	113.45	0.06	0.00	good	2880.67	89	16.98
2	forest	t. chrysantha	forest_tc15	2_forest_tc15.4	general	62.52	13.99	6.86	68.03	5.50	0.08	good	2880.67	89	16.98
2	forest	t. chrysantha	forest_tc15	2_forest_tc15.1	general	90.09	16.55	8.85	101.93	11.83	0.12	good	2880.67	89	16.98
2	forest	t. chrysantha	forest_tc15	2_forest_tc15.10	general	57.58	14.01	6.07	57.58	0.00	0.00	good	2880.67	89	16.98
2	forest	t. chrysantha	forest_tc15	2_forest_tc15.9	general	67.16	15.08	6.79	67.20	0.04	0.00	good	2880.67	89	16.98
2	forest	t. chrysantha	forest_tc16	2_forest_tc16.13	general	273.18	29.26	15.53	281.50	8.32	0.03	intermediate	13209.62	234	77.31
2	forest	t. chrysantha	forest_tc16	2_forest_tc16.8	general	230.61	23.18	14.73	245.70	15.09	0.06	intermediate	13209.62	234	77.31
2	forest	t. chrysantha	forest_tc16	2_forest_tc16.1	general	91.97	17.69	8.36	100.29	8.33	0.08	intermediate	13209.62	234	77.31
2	forest	t. chrysantha	forest_tc16	2_forest_tc16.11	general	213.94	26.41	13.12	220.64	6.70	0.03	intermediate	13209.62	234	77.31
2	forest	t. chrysantha	forest_tc16	2_forest_tc16.4	general	113.37	17.66	9.52	116.13	2.76	0.02	intermediate	13209.62	234	77.31
2	forest	t. chrysantha	forest_tc16	2_forest_tc16.10	general	282.59	28.30	16.11	295.95	13.36	0.05	intermediate	13209.62	234	77.31
2	forest	t. chrysantha	forest_tc16	2_forest_tc16.7	general	196.76	22.31	13.68	216.22	19.46	0.09	intermediate	13209.62	234	77.31
2	forest	t. chrysantha	forest_tc16	2_forest_tc16.9	general	280.34	27.94	16.47	297.05	16.71	0.06	intermediate	13209.62	234	77.31
2	forest	t. chrysantha	forest_tc16	2_forest_tc16.14	general	146.82	19.19	11.67	153.60	6.77	0.04	intermediate	13209.62	234	77.31
2	forest	t. chrysantha	forest_tc16	2_forest_tc16.15	general	263.85	31.31	13.21	274.52	10.67	0.04	intermediate	13209.62	234	77.31
2	forest	t. chrysantha	forest_tc17	2_forest_tc17.12	general	235.19	24.99	14.66	251.04	15.85	0.06	good	13708.37	417	110.22
2	forest	t. chrysantha	forest_tc17	2_forest_tc17.6	general	242.79	28.92	13.38	242.89	0.10	0.00	good	13708.37	417	110.22
2	forest	t. chrysantha	forest_tc17	2_forest_tc17.7	general	261.74	29.47	14.31	261.99	0.25	0.00	good	13708.37	417	110.22
2	forest	t. chrysantha	forest_tc17	2_forest_tc17.8	general	223.65	24.31	13.84	224.14	0.49	0.00	good	13708.37	417	110.22
2	forest	t. chrysantha	forest_tc17	2_forest_tc17.13	general	166.13	24.99	10.91	176.03	9.91	0.06	good	13708.37	417	110.22
2	forest	t. chrysantha	forest_tc17	2_forest_tc17.15	general	247.99	27.11	15.38	248.88	0.89	0.00	good	13708.37	417	110.22
2	forest	t. chrysantha	forest_tc17	2_forest_tc17.11	general	224.34	24.30	13.91	236.23	11.90	0.05	good	13708.37	417	110.22
2	forest	t. chrysantha	forest_tc17	2_forest_tc17.9	general	199.64	22.42	12.94	199.71	0.07	0.00	good	13708.37	417	110.22
2	forest	t. chrysantha	forest_tc17	2_forest_tc17.10	general	201.63	21.33	14.20	203.05	1.42	0.01	good	13708.37	417	110.22
2	forest	t. chrysantha	forest_tc17	2_forest_tc17.1	general	202.61	25.14	12.42	203.30	0.69	0.00	good	13708.37	417	110.22
2	forest	t. chrysantha	forest_tc18	2_forest_tc18.1	general	190.67	22.59	12.32	192.93	2.26	0.01	intermediate	7982.07	323	21.95
2	forest	t. chrysantha	forest_tc18	2_forest_tc18.7	general	111.94	20.31	8.41	113.27	1.33	0.01	intermediate	7982.07	323	21.95
2	forest	t. chrysantha	forest_tc18	2_forest_tc18.9	general	141.85	22.48	10.54	144.03	2.18	0.02	intermediate	7982.07	323	21.95
2	forest	t. chrysantha	forest_tc18	2_forest_tc18.5	general	123.09	20.39	9.31	124.34	1.25	0.01	intermediate	7982.07	323	21.95
2	forest	t. chrysantha	forest_tc18	2_forest_tc18.11	general	34.74	10.52	5.11	35.97	1.23	0.03	intermediate	7982.07	323	21.95
2	forest	t. chrysantha	forest_tc18	2_forest_tc18.2	general	142.73	20.51	11.53	158.39	15.66	0.10	intermediate	7982.07	323	21.95
2	forest	t. chrysantha	forest_tc18	2_forest_tc18.12	general	104.74	18.17	9.17	105.73	1.00	0.01	intermediate	7982.07	323	21.95
2	forest	t. chrysantha	forest_tc18	2_forest_tc18.3	general	115.61	20.18	9.46	118.06	2.45	0.02	intermediate	7982.07	323	21.95
2	forest	t. chrysantha	forest_tc18	2_forest_tc18.8	general	106.69	17.65	9.58	109.87	3.18	0.03	intermediate	7982.07	323	21.95
2	forest	t. chrysantha	forest_tc18	2_forest_tc18.10	general	84.06	19.51	7.15	88.74	4.69	0.05	intermediate	7982.07	323	21.95
2	forest	t. chrysantha	forest_tc19	2_forest_tc19.9	general	71.92	16.42	7.67	77.25	5.33	0.07	intermediate	6405.56	182	57.81
2	forest	t. chrysantha	forest_tc19	2_forest_tc19.15	general	47.96	10.24	6.31	49.18	1.23	0.02	intermediate	6405.56	182	57.81
2	forest	t. chrysantha	forest_tc19	2_forest_tc19.8	general	72.51	16.74	7.60	77.75	5.24	0.07	intermediate	6405.56	182	57.81
2	forest	t. chrysantha	forest_tc19	2_forest_tc19.13	general	34.88	9.75	5.45	37.63	2.74	0.07	intermediate	6405.56	182	57.81
2	forest	t. chrysantha	forest_tc19	2_forest_tc19.14	general	132.25	23.37	9.48	146.14	13.89	0.10	intermediate	6405.56	182	57.81
2	forest	t. chrysantha	forest_tc19	2_forest_tc19.4	general	84.48	18.60	7.79	91.38	6.90	0.08	intermediate	6405.56	182	57.81
2	forest	t. chrysantha	forest_tc19	2_forest_tc19.12	general	122.81	19.93	9.57	134.26	11.44	0.09	intermediate	6405.56	182	57.81
2	forest	t. chrysantha	forest_tc19	2_forest_tc19.7	general	126.77	18.18	10.31	134.41	7.64	0.06	intermediate	6405.56	182	57.81
2	forest	t. chrysantha	forest_tc19	2_forest_tc19.2	general	142.82	20.83	10.45	146.60	3.79	0.03	intermediate	6405.56	182	57.81
2	forest	t. chrysantha	forest_tc19	2_forest_tc19.3	general	100.12	19.43	8.42	106.26	6.14	0.06	intermediate	6405.56	182	57.81
2	forest	t. chrysantha	forest_tc20	2_forest_tc20.7	general	84.35	16.80	8.28	90.88	6.53	0.07	intermediate	5759.93	91	10.65
2	forest	t. chrysantha	forest_tc20	2_forest_tc20.2	general	77.04	15.03	7.97	78.59	1.55	0.02	intermediate	5759.93	91	10.65
2	forest	t. chrysantha	forest_tc20	2_forest_tc20.6	general	81.19	15.57	8.55	88.15	6.97	0.08	intermediate	5759.93	91	10.65
2	forest	t. chrysantha	forest_tc20	2_forest_tc20.4	general	107.36	16.79	9.72	115.68	8.32	0.07	intermediate	5759.93	91	10.65
2	forest	t. chrysantha	forest_tc20	2_forest_tc20.15	general	77.64	13.95	8.92	85.91	8.27	0.10	intermediate	5759.93	91	10.65
2	forest	t. chrysantha	forest_tc20	2_forest_tc20.14	general	80.17	13.69	9.04	82.56	2.39	0.03	intermediate	5759.93	91	10.65
2	forest	t. chrysantha	forest_tc20	2_forest_tc20.10	general	77.21	14.84	8.36	79.74	2.53	0.03	intermediate	5759.93	91	10.65
2	forest	t. chrysantha	forest_tc20	2_forest_tc20.13	general	86.38	15.73	8.91	93.37	6.99	0.07	intermediate	5759.93	91	10.65
2	forest	t. chrysantha	forest_tc20	2_forest_tc20.8	general	29.27	10.21	5.56	39.80	10.53	0.26	intermediate	5759.93	91	10.65
2	forest	t. chrysantha	forest_tc20	2_forest_tc20.5	general	91.65	15.81	8.91	92.36	0.71	0.01	intermediate	5759.93	91	10.65
2	forest	t. chrysantha	forest_tc21	2_forest_tc21.14	general	31.68	9.12	5.30	34.87	3.19	0.09	intermediate	5742.31	134	6.91
2	forest	t. chrysantha	forest_tc21	2_forest_tc21.11	general	61.47	13.00	7.20	66.43	4.96	0.07	intermediate	5742.31	134	6.91
2	forest	t. chrysantha	forest_tc21	2_forest_tc21.4	general	19.57	8.70	3.67	20.62	1.05	0.05	intermediate	5742.31	134	6.91
2	forest	t. chrysantha	forest_tc21	2_forest_tc21.6	general	75.09	15.65	7.71	81.71	6.62	0.08	intermediate	5742.31	134	6.91
2	forest	t. chrysantha	forest_tc21	2_forest_tc21.13	general	122.03	20.32	9.91	127.38	5.35	0.04	intermediate	5742.31	134	6.91
2	forest	t. chrysantha	forest_tc21	2_forest_tc21.5	general	87.91	17.79	8.23	92.01	4.10	0.04	intermediate	5742.31	134	6.91
2	forest	t. chrysantha	forest_tc21	2_forest_tc21.10	general	76.40	15.58	7.53	76.40	0.00	0.00	intermediate	5742.31	134	6.91
2	forest	t. chrysantha	forest_tc21	2_forest_tc21.15	general	61.56	11.77	7.33	62.17	0.62	0.01	intermediate	5742.31	134	6.91
2	forest	t. chrysantha	forest_tc21	2_forest_tc21.8	general	66.12	14.80	7.55	71.46	5.34	0.07	intermediate	5742.31	134	6.91
2	forest	t. chrysantha	forest_tc21	2_forest_tc21.1	general	31.32	9.83	5.27	34.67	3.35	0.10	intermediate	5742.31	134	6.91
2	pasture	c. montana	pasture_cm01	2_pasture_cm01.7	general	19.20	7.45	3.19	19.20	0.00	0.00	good	7329.05	129	6.85
2	pasture	c. montana	pasture_cm01	2_pasture_cm01.5	general	39.85	10.08	5.10	45.11	5.26	0.12	good	7329.05	129	6.85
2	pasture	c. montana	pasture_cm01	2_pasture_cm01.12	general	33.52	10.57	4.66	35.02	1.50	0.04	good	7329.05	129	6.85
2	pasture	c. montana	pasture_cm01	2_pasture_cm01.10	general	24.90	8.34	3.65	24.90	0.00	0.00	good	7329.05	129	6.85
2	pasture	c. montana	pasture_cm01	2_pasture_cm01.11	general	50.28	13.19	4.82	50.28	0.00	0.00	good	7329.05	129	6.85
2	pasture	c. montana	pasture_cm01	2_pasture_cm01.1	general	19.61	7.42	3.14	19.61	0.00	0.00	good	7329.05	129	6.85
2	pasture	c. montana	pasture_cm01	2_pasture_cm01.2	general	44.76	12.58	4.90	44.76	0.00	0.00	good	7329.05	129	6.85
2	pasture	c. montana	pasture_cm01	2_pasture_cm01.9	general	34.38	10.65	4.74	35.54	1.16	0.03	good	7329.05	129	6.85
2	pasture	c. montana	pasture_cm01	2_pasture_cm01.13	general	37.38	10.38	4.58	37.38	0.00	0.00	good	7329.05	129	6.85
2	pasture	c. montana	pasture_cm01	2_pasture_cm01.3	general	39.71	10.44	4.84	40.56	0.85	0.02	good	7329.05	129	6.85
2	pasture	c. montana	pasture_cm02	2_pasture_cm02.1	general	22.98	9.94	4.01	29.38	6.40	0.22	intermediate	22238.27	197	25.20
2	pasture	c. montana	pasture_cm02	2_pasture_cm02.9	general	23.49	14.57	4.75	47.26	23.77	0.50	intermediate	22238.27	197	25.20
2	pasture	c. montana	pasture_cm02	2_pasture_cm02.12	general	60.44	16.82	5.39	64.53	4.09	0.06	intermediate	22238.27	197	25.20
2	pasture	c. montana	pasture_cm02	2_pasture_cm02.15	general	39.77	12.34	4.90	46.37	6.60	0.14	intermediate	22238.27	197	25.20
2	pasture	c. montana	pasture_cm02	2_pasture_cm02.8	general	44.17	11.60	5.37	44.17	0.00	0.00	intermediate	22238.27	197	25.20
2	pasture	c. montana	pasture_cm02	2_pasture_cm02.11	general	28.47	11.63	4.38	37.23	8.76	0.24	intermediate	22238.27	197	25.20
2	pasture	c. montana	pasture_cm02	2_pasture_cm02.5	general	47.24	12.83	5.10	49.05	1.81	0.04	intermediate	22238.27	197	25.20
2	pasture	c. montana	pasture_cm02	2_pasture_cm02.6	general	36.48	10.84	4.45	36.62	0.14	0.00	intermediate	22238.27	197	25.20
2	pasture	c. montana	pasture_cm02	2_pasture_cm02.13	general	37.60	12.82	4.53	40.69	3.08	0.08	intermediate	22238.27	197	25.20
2	pasture	c. montana	pasture_cm02	2_pasture_cm02.4	general	41.63	13.22	4.99	46.82	5.19	0.11	intermediate	22238.27	197	25.20
2	pasture	c. montana	pasture_cm03	2_pasture_cm03.3	general	20.18	8.73	3.76	20.22	0.04	0.00	intermediate	16187.21	269	27.35
2	pasture	c. montana	pasture_cm03	2_pasture_cm03.11	general	76.73	16.84	5.92	76.73	0.00	0.00	intermediate	16187.21	269	27.35
2	pasture	c. montana	pasture_cm03	2_pasture_cm03.6	general	68.18	18.40	6.02	71.45	3.27	0.05	intermediate	16187.21	269	27.35
2	pasture	c. montana	pasture_cm03	2_pasture_cm03.14	general	36.28	11.10	4.11	36.32	0.04	0.00	intermediate	16187.21	269	27.35
2	pasture	c. montana	pasture_cm03	2_pasture_cm03.5	general	71.63	18.16	6.01	80.82	9.18	0.11	intermediate	16187.21	269	27.35
2	pasture	c. montana	pasture_cm03	2_pasture_cm03.9	general	68.25	17.01	5.75	76.66	8.42	0.11	intermediate	16187.21	269	27.35
[truncated: 5,314 more rows]
